# Supplementary material for: Ensuring fair, safe, and interpretable artificial intelligence-based prediction tools in a real-world oncological setting
Source: Commun Med (Lond). 2023 Jun 22;3:88. doi: 10.1038/s43856-023-00317-6 (PMC10287624; doi:10.1038/s43856-023-00317-6)
Supplement: Supplementary file 3 — Supplementary Data 1 [file 43856_2023_317_MOESM3_ESM.xlsx]

## Sheet: Sheet1
Features	Train			Test
	mean	std	count	mean	std	count
acs_median_hh_income	71594.2	31170.4	145453	72500.2	30842.3	36902
acs_pct_admin	4.05	3.05	145908	3.99	2.74	37041
acs_pct_aian	0.55	1.85	145930	0.55	1.32	37041
acs_pct_art	8.48	3.7	145908	8.47	3.37	37041
acs_pct_asian	5.63	7.47	145930	5.86	7.66	37041
acs_pct_associate_dgr	28.35	6.96	145930	28.27	6.76	37041
acs_pct_bachelor_dgr	21.35	10.79	145930	21.56	10.89	37041
acs_pct_black	13.1	14.78	145930	12.81	14.44	37041
acs_pct_commt_60minup	9.09	6.09	145903	9.31	6	36998
acs_pct_construct	7.88	4.62	145908	7.81	4.45	37041
acs_pct_drive_2work	95.31	4.59	145903	95.28	4.97	36998
acs_pct_educ	22.51	6.54	145908	22.42	6.21	37041
acs_pct_engl_not_all	1.78	3.27	145930	1.8	3.04	37041
acs_pct_engl_not_well	3.33	3.56	145930	3.4	3.43	37041
acs_pct_finance	6.27	3.04	145908	6.26	2.9	37041
acs_pct_food_stamp	10.93	8.28	145927	10.71	8.01	37041
acs_pct_graduate_dgr	12.97	10.26	145930	13	9.77	37041
acs_pct_grandkid_tot	7.65	5.51	145841	7.74	5.51	36994
acs_pct_grandp_resps	31.87	18.59	141179	31.96	18.48	36139
acs_pct_gulfwar_1990	21.67	9.94	145650	21.69	9.7	37006
acs_pct_gulfwar_2001	19.84	10.21	145650	20.63	9.81	37006
acs_pct_hs_graduate	24.18	10.44	145930	23.97	10.15	37041
acs_pct_inc400	41.66	18.74	145929	42.15	18.41	37041
acs_pct_inform	1.5	1.02	145908	1.52	0.97	37041
acs_pct_lt_hs	13.15	10.24	145930	13.2	9.98	37041
acs_pct_manufact	9.52	4.84	145908	9.5	4.39	37041
acs_pct_medicare_only	4.97	2.22	145930	5	2.2	37041
acs_pct_mobile_home	7.97	10.21	145949	7.7	10.02	37041
acs_pct_nature	4.16	4.53	145908	4.24	5.3	37041
acs_pct_nhpi	0.07	0.39	145930	0.08	0.38	37041
acs_pct_no_pc	10.25	8.38	145928	9.82	7.58	37041
acs_pct_no_veh	4.96	4.02	145928	4.92	4.21	37041
acs_pct_non_citizen	8.61	7.4	145723	8.84	7.2	37032
acs_pct_other	4.94	2.14	145908	4.92	1.75	37041
acs_pct_person_inc200	69.71	15.31	145929	70.1	14.99	37041
acs_pct_person_inc99	13.39	8.74	145929	13.14	8.44	37041
acs_pct_private_any	62.14	15.98	145930	62.41	15.55	37041
acs_pct_profess	11.49	5.11	145908	11.59	4.84	37041
acs_pct_public_only	19.63	9.59	145930	19.49	9.34	37041
acs_pct_rented_hh	33.26	15.99	145928	33.08	15.27	37041
acs_pct_retail	10.75	3.04	145908	10.7	2.95	37041
acs_pct_transport	5.43	2.72	145908	5.53	2.56	37041
acs_pct_unemploy	3.39	1.55	145929	3.4	1.38	37041
acs_pct_uninsured	13.68	8	145930	13.67	7.75	37041
acs_pct_va	7.2	3.39	145930	7.29	4.68	37041
acs_pct_white	73.99	17.54	145930	73.81	17.3	37041
acs_pct_wholesale	3.01	1.7	145908	3.05	1.4	37041
acute_problem	NA	NA	147931	NA	NA	37338
afp	453.89	3431.54	1359	981.45	8704.68	320
albumin	0.71	0.11	685	0.73	0.1	179
alt	28.91	67.97	76301	27.85	55.19	19095
amylase	0.76	0.9	9489	0.83	0.75	2210
anc	0.62	0.48	93429	0.63	0.49	23615
ast	29.28	67.59	75653	28.74	41.14	19002
beta_hcg	79.49	989.06	642	2103.1	20263.2	93
birthsex	NA	NA	147737	NA	NA	37297
bmi	29.64	41.66	42346	29.41	6.06	10667
bun	0.79	0.41	88663	0.8	0.43	22051
ca125	87.56	309.9	980	68.17	269.02	187
ca15_3	129.65	408.96	6320	140.29	490.01	1557
ca19_9	1134.32	16153.6	1587	952.3	5980.72	432
ca27_29	133.41	284.44	237	95.44	178.48	50
cancer_type	NA	NA	147931	NA	NA	37338
cen_arealand_sqm	78.93	145.72	146128	77.22	136.66	37045
cen_popdensity_2010	1971.54	2428.4	146128	2020.47	2903.72	37045
chloride	0.96	0.04	86288	0.96	0.04	21476
co2	0.87	0.11	86282	0.87	0.11	21477
comorbidity	NA	NA	147931	NA	NA	37338
creatinine	0.98	0.56	94424	1	0.6	23543
cycle	8.8	11.08	53840	8.9	11.38	13173
direct_bilirubin	0.23	0.41	61417	0.24	0.47	15475
ethnicity	NA	NA	147244	NA	NA	37152
fibrinogen	0.86	0.33	2628	0.88	0.32	636
glucose	1.24	0.46	77384	1.24	0.45	19281
hct	0.71	0.13	95583	0.72	0.12	24121
hgb	0.69	0.13	95593	0.69	0.12	24108
inr	1.03	0.31	17940	1.01	0.22	4373
ldh	1.09	1.33	35479	1.07	1.15	8573
lipase	0.88	1.66	9765	1.04	1.7	2314
m_value_clinical	NA	NA	11013	NA	NA	2776
m_value_pathologic	NA	NA	7842	NA	NA	1968
marital_status	NA	NA	147737	NA	NA	37297
max_cycle_medication	NA	NA	53840	NA	NA	13173
medication	NA	NA	147931	NA	NA	37338
n_value_clinical	NA	NA	11013	NA	NA	2776
n_value_pathologic	NA	NA	7842	NA	NA	1968
plt_count	0.51	0.21	95519	0.52	0.21	24130
potassium	0.83	0.1	86847	0.83	0.1	21627
psa	16.61	135.38	17315	11.96	69.39	4064
pt	0.99	0.21	17935	0.98	0.15	4370
ptt	0.9	0.35	13386	0.92	0.37	3280
race	NA	NA	147737	NA	NA	37297
rbc	0.68	0.13	95106	0.69	0.13	24004
sodium	0.95	0.02	86560	0.95	0.02	21529
symptom	NA	NA	147931	NA	NA	37338
t_value_clinical	NA	NA	11013	NA	NA	2776
t_value_pathologic	NA	NA	7842	NA	NA	1968
total_bilirubin	0.5	0.52	75986	0.51	0.67	19012
wbc	0.62	0.44	95092	0.62	0.39	24003
Abbreviations: NA: not applicable; and std: standard deviation
