# Supplementary material for: Ensuring fair, safe, and interpretable artificial intelligence-based prediction tools in a real-world oncological setting
Source: Commun Med (Lond). 2023 Jun 22;3:88. doi: 10.1038/s43856-023-00317-6 (PMC10287624; doi:10.1038/s43856-023-00317-6)
Supplement: Supplementary file 4 — Supplementary Data 2 [file 43856_2023_317_MOESM4_ESM.xlsx]

## Sheet: Sheet1
	Description	Feature Category
acute_problem	Presence of an acute problem (top 20 ER diagnoses)	Comorbidities and Acute Problems
comorbidity	Comorbidities	Comorbidities and Acute Problems
LDH	Low-density lipoprotein	Labs
WBC	White blood count	Labs
CO2	CO2	Labs
PSA	Prostate specific antigen	Labs
AFP	Alpha-fetoprotein	Labs
BUN	Blood urea nitrogen (Bun)	Labs
Lipase	Lipase	Labs
CA19_9	Cancer antigen 19-9 (CA19-9)	Labs
PTT	Partial thrombastin time	Labs
Total_bilirubin	Bilirubin (total)	Labs
Potassium	Potassium	Labs
RBC	Red blood count	Labs
PLT_count	Platelet count	Labs
Sodium	Sodium	Labs
HCT	Hematocrit	Labs
ANC	Neutrophil count	Labs
INR	International normalized ratio	Labs
Beta_HCG	Human chorionic gonadotrophin	Labs
PT	Prothrombin Time	Labs
Creatinine	Creatinine	Labs
Chloride	Chloride	Labs
CA125	Cancer Antigen 125 (CA125)	Labs
Albumin	Albumin	Labs
Fibrinogen	Fibrinogen	Labs
HGB	Hemoglobin	Labs
AST	Aspartate aminotransferase	Labs
CA15_3	Cancer Antigen 15-3	Labs
Amylase	Amylase	Labs
ALT	Alanine Transaminease	Labs
Direct_bilirubin	Bilirubin (Direct)	Labs
CA27_29	Cancer Antigen 27-29	Labs
Glucose	Blood glucose	Labs
max_cycle_medication	Medication treatment cycle (max if multiple medication treatment cycles available)	Medications
medication	Medications	Medications
30_days_label	Presence of an ED visit within 30 days	Outcome Label
ethnicity	Ethnicity	Patient Demograhics
marital_status	Marital Status	Patient Demographics
bmi	Body mass index	Patient Demographics
age	Age (calculated from DOB and date)	Patient Demographics
birthsex	Birth Sex	Patient Demographics
days_since_last_ed	Days since last ED visit	Prior Healthcare Utilization
previous_windowed_ed_visits	Number of previous ED visits	Prior Healthcare Utilization
ACS_PCT_INFORM	Percentage of population working in information services	SDOH
ACS_PCT_VA	Percentage of civilian population that are veterans	SDOH
ACS_PCT_OTHER	Percentage of employed working in other	SDOH
ACS_PCT_UNINSURED	Percentage of population that is uninsured	SDOH
ACS_PCT_PRIVATE_ANY	Percentage of population that has any private insurance	SDOH
ACS_PCT_ENGL_NOT_ALL	Percentage of population that does not speak English at all	SDOH
ACS_PCT_BLACK	Percentage of population that is black	SDOH
ACS_PCT_NHPI	Percentage of population that is native hawaiian	SDOH
ACS_PCT_WHITE	Percentage of population that is white	SDOH
ACS_MEDIAN_HH_INCOME	Median household income (in dollars, inflation adjusted to file data year)	SDOH
ACS_PCT_DRIVE_2WORK	Percentage of employed that drive to work	SDOH
ACS_PCT_UNEMPLOY	Percentage of population that was unemployed (ages 16 years and over)	SDOH
ACS_PCT_ASIAN	Percentage of population that is asian (zipcode based)	SDOH
ACS_PCT_NATURE	Percentage of employed working in agriculture, forestry, fishing and hunting, and mining (ages 16 and over)	SDOH
ACS_PCT_WHOLESALE	Percentage of employed working in wholesale trade	SDOH
ACS_PCT_ENGL_NOT_WELL	Percentage of population that does not speak English well (ages 5 and over)	SDOH
ACS_PCT_NO_VEH	Percentage of housing units with no vehicle available	SDOH
ACS_PCT_GULFWAR_1990	Percentage of the civilian veteran population that served during the Gulf War period from August 1990 to August 2001 (ages 18 and over)	SDOH
ACS_PCT_COMMT_60MINUP	Percentage of workers with at least 60-minute commute time (ages 16 and over)	SDOH
ACS_PCT_AIAN	Percentage of population that is native american	SDOH
ACS_PCT_RENTED_HH	Percentage of housing units that are rented	SDOH
ACS_PCT_PROFESS	Percentage of employed working in professional services	SDOH
ACS_PCT_LT_HS	Percentage of population with less than high school education (ages 25 and over)	SDOH
ACS_PCT_EDUC	Percentage of employed working in educational services	SDOH
CEN_AREALAND_SQM	Land area in square miles	SDOH
ACS_PCT_TRANSPORT	Percentage of employed working in transportation	SDOH
ACS_PCT_ASSOCIATE_DGR	Percentage of population with some college or associate’s degree (ages 25 and over)	SDOH
ACS_PCT_CONSTRUCT	Percentage of employed working in construction	SDOH
ACS_PCT_MOBILE_HOME	Percentage of population living in a mobile home	SDOH
ACS_PCT_PERSON_INC99	Percentage of population with income to poverty ratio <1.00	SDOH
ACS_PCT_GULFWAR_2001	Percentage of the civilian veteran population that served during the Gulf War period from September 2001 or later (ages 18 and over)	SDOH
ACS_PCT_INC400	Percentage of population with income to poverty ratio 4.00 or higher	SDOH
ACS_PCT_PERSON_INC200	Percentage of population with income to poverty ratio 2.00 or higher	SDOH
ACS_PCT_ART	Percentage of employed working in arts and entertainment	SDOH
ACS_PCT_RETAIL	Percentage of employed working in retail trade	SDOH
ACS_PCT_MANUFACT	Percentage of employed working in manufacturing	SDOH
ACS_PCT_NON_CITIZEN	Percentage of population who are not U.S. citizens	SDOH
ACS_PCT_HS_GRADUATE	Percentage of population with only high school diploma (ages 25 and over)	SDOH
ACS_PCT_BACHELOR_DGR	Percentage of population with a bachelor's degree (ages 25 and over)	SDOH
ACS_PCT_FOOD_STAMP	Percentage of households that received food stamps/SNAP, past 12 months	SDOH
CEN_POPDENSITY_2010	Population density for zipcode in 2010	SDOH
ACS_PCT_NO_PC	Percentage of households without a computer	SDOH
ACS_PCT_PUBLIC_ONLY	Percentage of population with Medicare, Medicaid, TRICARE/military, U.S. Department of Veterans Affairs (VA) coverage only	SDOH
ACS_PCT_GRANDKID_TOT	Percent Children with Grandparent Householder	SDOH
ACS_PCT_GRADUATE_DGR	Percentage of population with a master's or professional school	SDOH
ACS_PCT_ADMIN	Percentage of employed working in public administration	SDOH
ACS_PCT_FINANCE	Percentage of employed working in financial services	SDOH
ACS_PCT_MEDICARE_ONLY	Percentage of population with Medicare only	SDOH
m_value_clinical	Clinical M status (from TNM)	Staging
n_value_clinical	Clinical N status (from TNM)	Staging
t_value_clinical	clinical T status (from TNM)	Staging
m_value_pathologic	Pathologic M status (from TNM)	Staging
t_value_pathologic	Pathologic T status (from TNM)	Staging
n_value_pathologic	Pathologic N status (from TNM)	Staging
symptom	Symptoms	Symptoms
cancer_type	Patient’s cancer classification	Primary Diagnosis
race	Patient reported race	Patient Demographics
