# Supplementary material for: Ensuring fair, safe, and interpretable artificial intelligence-based prediction tools in a real-world oncological setting
Source: Commun Med (Lond). 2023 Jun 22;3:88. doi: 10.1038/s43856-023-00317-6 (PMC10287624; doi:10.1038/s43856-023-00317-6)
Supplement: Supplementary file 5 — Supplementary Data 3 [file 43856_2023_317_MOESM5_ESM.xlsx]

## Sheet: Sheet1
Family	Variable	Lower bound	Upper bound
labs	Glucose	0.979798	1.32323
labs	Albumin	0.648148	0.777778
labs	ALT	13	29
labs	Amylase	0·46	0.91
labs	ANC	0.357534	0.730137
labs	Beta_HCG	1.7	NA
labs	BUN	0.521739	0.913043
labs	CA125	9	39.1
labs	CA15_3	17.8	82.7
labs	CA19_9	8.5	58
labs	Creatinine	0.715789	1.08421
labs	HGB	0.60625	0.783333
labs	INR	0.909091	1.06364
labs	LDH	0.785047	1.09778
labs	Lipase	0.4	0.916667
labs	PLT_count	0.386364	0.618182
labs	Potassium	0.764706	0.882353
labs	PSA	0.05	2.975
labs	PT	0.902098	1.01399
labs	PTT	0.766304	0.947222
labs	RBC	0.598333	0.776667
labs	Sodium	0.944828	0.972414
labs	Total_bilirubin	0.3	0.5
labs	WBC	0.409091	0.718182
labs	HCT	0.633333	0.807407
labs	AST	17	29
labs	CO2	0.793103	0.931034
labs	Chloride	0.943925	0.981308
utilization	days_since_last_ed	180	NA
utilization	previous_windowed_ed_visits	0	NA
continuous_demos	age	53	72
continuous_demos	bmi	25.0272	32.4622
cycle	cycle	3	10
Note. Buckets are the 25th and 75th percentile based on training data.
