# Supplementary material for: Ensuring fair, safe, and interpretable artificial intelligence-based prediction tools in a real-world oncological setting
Source: Commun Med (Lond). 2023 Jun 22;3:88. doi: 10.1038/s43856-023-00317-6 (PMC10287624; doi:10.1038/s43856-023-00317-6)
Supplement: Supplementary file 6 — Supplementary Data 4 [file 43856_2023_317_MOESM6_ESM.xlsx]

## Sheet: Figure2
prediction	y	race	ethnicity	sex	cancer_type
0.0586319	0	White	Not Hispanic or Latino	Female	GU
0.0350877	0	Black	Not Hispanic or Latino	Female	Breast
0.0892308	0	Black	Not Hispanic or Latino	Female	Breast
0.0560748	0	White	Not Hispanic or Latino	Female	Breast
0.134752	0	White	Hispanic or Latino	Male	GU
0.0287081	0	White	Not Hispanic or Latino	Female	Breast
0.0569106	0	White	Not Hispanic or Latino	Female	Breast
0.0518868	0	White	Not Hispanic or Latino	Male	Other
0.248804	0	White	Not Hispanic or Latino	Male	Other
0.376744	0	Black	Not Hispanic or Latino	Male	GU
0.212598	0	Black	Not Hispanic or Latino	Male	GU
0.0496183	0	Black	Not Hispanic or Latino	Male	GU
0.154589	0	Asian	Not Hispanic or Latino	Female	Breast
0.0714286	1	White	Not Hispanic or Latino	Male	GU
0.0822368	0	Black	Not Hispanic or Latino	Female	Breast
0.0393443	0	White	Not Hispanic or Latino	Male	GU
0.0180723	0	White	Not Hispanic or Latino	Male	GU
0.096875	1	White	Not Hispanic or Latino	Female	Breast
0.0474684	0	White	Not Hispanic or Latino	Male	GU
0.182456	0	White	Not Hispanic or Latino	Male	Other
0	0	White	Not Hispanic or Latino	Female	Breast
0.0151899	0	White	Hispanic or Latino	Female	Breast
0.030837	0	White	Not Hispanic or Latino	Male	Other
0.417778	0	Other	Not Hispanic or Latino	Female	Breast
0.192982	0	Other	Not Hispanic or Latino	Female	Breast
0.0176471	0	White	Not Hispanic or Latino	Male	Other
0.0265781	0	Black	Not Hispanic or Latino	Female	Breast
0.0689655	0	Black	Not Hispanic or Latino	Female	Breast
0.0191257	0	Asian	Not Hispanic or Latino	Female	Breast
0.07	0	Asian	Not Hispanic or Latino	Female	Breast
0.089404	0	White	Not Hispanic or Latino	Female	Other
0.261905	0	White	Not Hispanic or Latino	Female	Breast
0.0441176	0	White	Not Hispanic or Latino	Female	Breast
0.0833333	0	White	Not Hispanic or Latino	Male	GU
0.0347222	0	White	Unknown	Female	Breast
0.239286	0	White	Not Hispanic or Latino	Male	Other
0.00911854	0	White	Not Hispanic or Latino	Male	Other
0.0121581	0	White	Not Hispanic or Latino	Male	GU
0.030137	0	White	Not Hispanic or Latino	Female	Breast
0.00932401	0	White	Not Hispanic or Latino	Female	Breast
0	0	White	Unknown	Female	Breast
0.0496689	0	White	Not Hispanic or Latino	Female	Breast
0.0514706	0	White	Not Hispanic or Latino	Male	GU
0.095092	0	White	Not Hispanic or Latino	Female	Breast
0.034398	0	Asian	Not Hispanic or Latino	Female	Breast
0.0906516	0	White	Not Hispanic or Latino	Male	GU
0.042623	0	White	Not Hispanic or Latino	Female	Breast
0.0652921	0	Other	Hispanic or Latino	Male	GU
0.0276074	0	White	Not Hispanic or Latino	Male	Other
0.100649	0	Asian	Not Hispanic or Latino	Female	Breast
0.00917431	0	White	Not Hispanic or Latino	Female	Breast
0.0271084	0	Black	Not Hispanic or Latino	Male	GU
0.277778	1	Black	Not Hispanic or Latino	Male	GU
0.0119617	0	White	Not Hispanic or Latino	Female	Breast
0.00733496	0	White	Not Hispanic or Latino	Female	Breast
0.0226629	0	White	Not Hispanic or Latino	Male	Other
0.18	0	Unknown	Not Hispanic or Latino	Female	Breast
0.0885246	0	Unknown	Not Hispanic or Latino	Female	Breast
0.0630631	0	White	Not Hispanic or Latino	Male	Other
0.0356083	0	White	Not Hispanic or Latino	Male	GU
0.0923077	0	White	Not Hispanic or Latino	Male	GU
0.0164706	0	Black	Not Hispanic or Latino	Female	Breast
0.260417	1	Black	Not Hispanic or Latino	Female	GU
0.309701	0	Black	Not Hispanic or Latino	Female	GU
0.0771704	1	White	Not Hispanic or Latino	Male	GU
0.0486322	0	White	Not Hispanic or Latino	Male	GU
0.0484429	0	White	Not Hispanic or Latino	Male	GU
0.0463576	0	White	Not Hispanic or Latino	Female	Breast
0.241611	0	Black	Not Hispanic or Latino	Female	Breast
0.140909	1	Black	Not Hispanic or Latino	Female	Breast
0.0521472	0	White	Not Hispanic or Latino	Male	GU
0.0941176	0	White	Not Hispanic or Latino	Male	GU
0.120833	0	White	Hispanic or Latino	Female	Breast
0.191111	0	White	Hispanic or Latino	Male	GU
0.0146341	0	White	Hispanic or Latino	Female	Breast
0.0318021	0	White	Not Hispanic or Latino	Male	GU
0.237918	1	White	Hispanic or Latino	Male	GU
0.123333	0	White	Not Hispanic or Latino	Female	Breast
0.0119048	0	White	Hispanic or Latino	Female	Breast
0.0250896	0	Black	Not Hispanic or Latino	Female	Breast
0.160959	0	White	Not Hispanic or Latino	Male	GU
0.0410959	0	White	Not Hispanic or Latino	Male	Other
0.0217918	0	White	Not Hispanic or Latino	Female	Breast
0.0262172	0	White	Not Hispanic or Latino	Male	GU
0.0898551	0	White	Hispanic or Latino	Female	Unknown
0.203593	1	Other	Hispanic or Latino	Male	GU
0.0474308	0	Other	Unknown	Male	GU
0.00471698	0	Black	Not Hispanic or Latino	Female	Breast
0.0518135	0	Asian	Not Hispanic or Latino	Female	Other
0.0487106	0	Asian	Not Hispanic or Latino	Female	Other
0.0383387	0	White	Not Hispanic or Latino	Female	Breast
0.0780142	0	Black	Not Hispanic or Latino	Female	Breast
0.0121065	0	White	Not Hispanic or Latino	Female	Unknown
0.0416667	0	Asian	Not Hispanic or Latino	Female	Breast
0.122449	0	White	Not Hispanic or Latino	Female	Breast
0.048583	0	Other	Hispanic or Latino	Female	Breast
0.0193906	0	White	Not Hispanic or Latino	Female	Breast
0.037037	0	White	Not Hispanic or Latino	Male	GU
0.0349206	0	White	Not Hispanic or Latino	Male	GU
0.0318471	0	White	Not Hispanic or Latino	Female	Breast
0.01	0	White	Hispanic or Latino	Female	Breast
0.00664452	0	White	Not Hispanic or Latino	Male	GU
0.0183246	0	Other	Hispanic or Latino	Female	Other
0.00414938	0	White	Not Hispanic or Latino	Male	GU
0.0528302	0	White	Not Hispanic or Latino	Female	Breast
0.126667	0	White	Hispanic or Latino	Female	Breast
0.311203	0	White	Not Hispanic or Latino	Male	GU
0.0495868	0	White	Not Hispanic or Latino	Female	Breast
0.0276382	0	Other	Hispanic or Latino	Female	Breast
0.0671642	0	White	Hispanic or Latino	Female	Breast
0.119658	0	White	Not Hispanic or Latino	Female	Breast
0.0145455	0	White	Not Hispanic or Latino	Male	GU
0.0257235	0	White	Not Hispanic or Latino	Male	GU
0.034632	0	Other	Hispanic or Latino	Male	GU
0.0225989	0	White	Not Hispanic or Latino	Male	GU
0.024735	0	White	Not Hispanic or Latino	Female	Breast
0.0253165	0	White	Not Hispanic or Latino	Male	GU
0.0251572	0	White	Hispanic or Latino	Male	Other
0.0448549	0	White	Not Hispanic or Latino	Female	Other
0.05625	0	White	Not Hispanic or Latino	Male	GU
0.0417827	0	White	Not Hispanic or Latino	Female	Other
0.0488599	0	Black	Unknown	Female	Breast
0.0712166	0	Asian	Not Hispanic or Latino	Male	GU
0.00374532	0	White	Hispanic or Latino	Male	GU
0.337449	1	Black	Not Hispanic or Latino	Male	GU
0.402913	1	Black	Not Hispanic or Latino	Female	GU
0.256098	1	Black	Not Hispanic or Latino	Female	GU
0.0426136	0	White	Hispanic or Latino	Male	Other
0.268939	0	Black	Not Hispanic or Latino	Female	Breast
0.026936	0	White	Not Hispanic or Latino	Male	GU
0.0645161	1	White	Not Hispanic or Latino	Male	GU
0.018648	0	White	Not Hispanic or Latino	Female	Breast
0.00367647	0	White	Not Hispanic or Latino	Male	GU
0.0196078	0	White	Not Hispanic or Latino	Male	GU
0.0207469	0	White	Not Hispanic or Latino	Male	GU
0.02331	0	White	Not Hispanic or Latino	Female	Breast
0.0245614	0	White	Not Hispanic or Latino	Male	GU
0.330645	1	White	Hispanic or Latino	Female	Other
0.136364	0	White	Not Hispanic or Latino	Male	GU
0.0967742	0	White	Not Hispanic or Latino	Male	GU
0.0512821	0	White	Not Hispanic or Latino	Female	Breast
0.0115607	0	White	Not Hispanic or Latino	Male	GU
0.17193	0	White	Hispanic or Latino	Male	GU
0.0506757	0	White	Hispanic or Latino	Male	GU
0.0851064	0	Asian	Not Hispanic or Latino	Male	GU
0.209964	0	White	Not Hispanic or Latino	Female	Breast
0.248826	1	White	Not Hispanic or Latino	Female	Breast
0.0401146	0	Other	Hispanic or Latino	Female	Breast
0.0617284	0	White	Not Hispanic or Latino	Female	Breast
0.0546075	0	White	Not Hispanic or Latino	Female	Breast
0.0619718	0	White	Not Hispanic or Latino	Female	Breast
0.330544	1	White	Not Hispanic or Latino	Female	Breast
0.210526	1	White	Not Hispanic or Latino	Female	Breast
0.276596	0	White	Not Hispanic or Latino	Female	Breast
0.164474	0	White	Not Hispanic or Latino	Female	Breast
0.0319767	0	White	Not Hispanic or Latino	Female	GU
0.0571429	0	White	Not Hispanic or Latino	Female	GU
0.378601	0	White	Not Hispanic or Latino	Female	Breast
0.0380228	0	White	Not Hispanic or Latino	Male	GU
0.020979	0	White	Not Hispanic or Latino	Male	GU
0.0209059	0	White	Not Hispanic or Latino	Male	GU
0.076412	0	White	Not Hispanic or Latino	Male	GU
0.078125	1	White	Not Hispanic or Latino	Male	GU
0.024735	1	White	Not Hispanic or Latino	Male	GU
0.0413223	0	White	Not Hispanic or Latino	Male	GU
0.117647	0	White	Not Hispanic or Latino	Male	GU
0.114583	0	White	Not Hispanic or Latino	Male	GU
0.057047	1	White	Not Hispanic or Latino	Male	GU
0.280851	1	White	Not Hispanic or Latino	Male	GU
0.147826	0	White	Not Hispanic or Latino	Male	GU
0.101911	0	White	Not Hispanic or Latino	Female	Breast
0.0421053	0	White	Not Hispanic or Latino	Female	Breast
0.109145	0	White	Not Hispanic or Latino	Female	Breast
0.0679348	0	White	Not Hispanic or Latino	Female	Breast
0.0688525	0	Black	Not Hispanic or Latino	Female	GU
0.0903614	0	Black	Not Hispanic or Latino	Female	GU
0.31295	0	Black	Not Hispanic or Latino	Female	GU
0	0	White	Not Hispanic or Latino	Female	Breast
0.0560748	0	White	Not Hispanic or Latino	Female	Breast
0.04811	0	White	Not Hispanic or Latino	Female	Breast
0.0491803	0	White	Not Hispanic or Latino	Female	Breast
0.0378007	0	White	Not Hispanic or Latino	Female	Breast
0.157718	0	White	Not Hispanic or Latino	Female	Breast
0.0176056	0	White	Not Hispanic or Latino	Female	Breast
0.021021	0	White	Not Hispanic or Latino	Female	Other
0.04375	0	Other	Not Hispanic or Latino	Female	Breast
0.0769231	0	Other	Not Hispanic or Latino	Female	Breast
0.0725552	0	Other	Not Hispanic or Latino	Female	Breast
0.0538922	0	Other	Not Hispanic or Latino	Female	Breast
0.369919	1	Other	Not Hispanic or Latino	Female	Breast
0.183486	0	Other	Not Hispanic or Latino	Female	Breast
0.192029	0	Other	Not Hispanic or Latino	Female	Breast
0.123028	0	Other	Not Hispanic or Latino	Female	Breast
0.127036	0	Other	Not Hispanic or Latino	Female	Breast
0.0191388	0	White	Not Hispanic or Latino	Female	Breast
0.0128617	0	Other	Hispanic or Latino	Male	GU
0.0678466	1	Black	Not Hispanic or Latino	Female	Breast
0.085	0	Black	Not Hispanic or Latino	Female	Breast
0.0308219	0	Black	Not Hispanic or Latino	Female	Breast
0.0308219	0	Black	Not Hispanic or Latino	Female	Breast
0.23166	0	White	Not Hispanic or Latino	Female	GU
0.183946	1	White	Not Hispanic or Latino	Female	GU
0.149123	0	White	Not Hispanic or Latino	Female	Breast
0.0532213	0	White	Not Hispanic or Latino	Female	Breast
0.0460829	0	White	Not Hispanic or Latino	Female	Breast
0.0474576	0	White	Not Hispanic or Latino	Female	Breast
0.0384615	0	White	Not Hispanic or Latino	Female	Breast
0.031746	0	White	Not Hispanic or Latino	Male	GU
0.165975	1	White	Not Hispanic or Latino	Male	GU
0.292035	0	White	Not Hispanic or Latino	Male	GU
0.0836237	0	White	Not Hispanic or Latino	Male	GU
0.131086	0	White	Not Hispanic or Latino	Male	GU
0.0538462	0	White	Not Hispanic or Latino	Male	GU
0.0120192	0	White	Not Hispanic or Latino	Female	Other
0.0949153	0	White	Not Hispanic or Latino	Male	GU
0.119318	0	White	Not Hispanic or Latino	Female	Breast
0.02	0	Asian	Not Hispanic or Latino	Male	GU
0.0729927	0	Asian	Not Hispanic or Latino	Male	GU
0.146617	0	Asian	Not Hispanic or Latino	Male	GU
0.0709459	0	Asian	Not Hispanic or Latino	Male	GU
0.0357143	0	White	Not Hispanic or Latino	Female	GU
0.031746	0	White	Not Hispanic or Latino	Female	GU
0.0254237	0	White	Not Hispanic or Latino	Female	GU
0.0165746	0	White	Not Hispanic or Latino	Female	GU
0.0433213	0	White	Not Hispanic or Latino	Female	GU
0.0766551	0	White	Hispanic or Latino	Female	Breast
0.0696864	0	White	Hispanic or Latino	Female	Breast
0.00234742	0	White	Hispanic or Latino	Female	Breast
0.0529412	0	White	Hispanic or Latino	Female	Breast
0.0461538	0	White	Hispanic or Latino	Female	Breast
0.085443	0	White	Hispanic or Latino	Female	Breast
0.0689655	0	White	Hispanic or Latino	Female	Breast
0.0863787	0	White	Hispanic or Latino	Female	Breast
0.049505	0	White	Not Hispanic or Latino	Female	Other
0.0141509	0	White	Not Hispanic or Latino	Female	Breast
0.0143266	1	White	Not Hispanic or Latino	Female	Breast
0.0107527	0	White	Not Hispanic or Latino	Male	Other
0.0106762	0	White	Not Hispanic or Latino	Male	Other
0.0252101	0	White	Not Hispanic or Latino	Male	Other
0.0265152	0	White	Not Hispanic or Latino	Male	Other
0.0179104	0	White	Not Hispanic or Latino	Male	Other
0.030581	0	White	Not Hispanic or Latino	Female	Other
0.0230548	0	Black	Not Hispanic or Latino	Male	GU
0.276699	0	White	Not Hispanic or Latino	Male	GU
0.223684	0	White	Not Hispanic or Latino	Male	GU
0.242063	0	White	Not Hispanic or Latino	Male	GU
0.226852	0	Other	Hispanic or Latino	Male	GU
0.18638	0	Other	Hispanic or Latino	Male	GU
0.103448	0	Other	Hispanic or Latino	Female	Breast
0.039039	0	White	Not Hispanic or Latino	Female	Other
0.0208333	0	White	Not Hispanic or Latino	Female	Breast
0.264706	1	White	Not Hispanic or Latino	Male	GU
0.212389	1	White	Not Hispanic or Latino	Male	GU
0.188406	1	White	Not Hispanic or Latino	Male	GU
0.18894	0	White	Not Hispanic or Latino	Male	GU
0.213333	0	White	Not Hispanic or Latino	Male	GU
0.227468	0	White	Not Hispanic or Latino	Male	GU
0	0	White	Not Hispanic or Latino	Female	Breast
0.0739645	0	White	Not Hispanic or Latino	Female	Breast
0.0365169	0	White	Not Hispanic or Latino	Female	Breast
0.0539773	0	White	Not Hispanic or Latino	Female	Breast
0.05	0	White	Not Hispanic or Latino	Female	Breast
0.0610465	0	White	Not Hispanic or Latino	Male	Other
0.0243902	0	White	Not Hispanic or Latino	Male	Other
0.04375	0	White	Not Hispanic or Latino	Male	GU
0.0530035	0	White	Not Hispanic or Latino	Male	GU
0.0401235	0	White	Not Hispanic or Latino	Male	GU
0.0179104	0	White	Not Hispanic or Latino	Male	GU
0.0363036	0	White	Not Hispanic or Latino	Male	GU
0.021875	0	White	Not Hispanic or Latino	Male	GU
0.00914634	0	White	Not Hispanic or Latino	Male	GU
0.28877	0	Other	Hispanic or Latino	Male	GU
0.101322	0	Other	Hispanic or Latino	Male	GU
0.08	0	Other	Hispanic or Latino	Male	GU
0.0176471	0	White	Not Hispanic or Latino	Male	Other
0	0	White	Not Hispanic or Latino	Male	GU
0.0298913	0	White	Not Hispanic or Latino	Male	Other
0.0141343	0	White	Not Hispanic or Latino	Male	Other
0.0272109	0	Black	Not Hispanic or Latino	Male	GU
0.0807175	0	Black	Not Hispanic or Latino	Male	GU
0.0352941	0	Black	Not Hispanic or Latino	Male	GU
0.173633	0	Black	Not Hispanic or Latino	Male	GU
0.0848214	0	Black	Not Hispanic or Latino	Male	GU
0.0170648	1	Black	Not Hispanic or Latino	Male	GU
0.345455	0	Black	Not Hispanic or Latino	Male	GU
0.253968	1	Black	Not Hispanic or Latino	Male	GU
0.00696864	0	White	Not Hispanic or Latino	Male	Other
0.0450704	0	Other	Hispanic or Latino	Female	GU
0.0509091	0	Other	Hispanic or Latino	Female	GU
0.0277008	0	Other	Hispanic or Latino	Female	GU
0.0291262	0	Other	Hispanic or Latino	Female	GU
0.0662252	0	Other	Hispanic or Latino	Female	GU
0.0396825	0	Other	Hispanic or Latino	Male	GU
0.021875	0	Other	Hispanic or Latino	Male	GU
0.0421053	0	Other	Hispanic or Latino	Male	GU
0.0206422	0	White	Not Hispanic or Latino	Female	Breast
0.00655738	0	White	Not Hispanic or Latino	Male	GU
0.0125	0	White	Not Hispanic or Latino	Male	GU
0.132132	0	Black	Not Hispanic or Latino	Male	Other
0.0221607	0	White	Not Hispanic or Latino	Female	Breast
0.0418848	0	White	Not Hispanic or Latino	Female	Breast
0.0299625	0	White	Not Hispanic or Latino	Male	GU
0.0296296	0	Other	Hispanic or Latino	Male	GU
0.029304	0	Other	Hispanic or Latino	Male	GU
0.0333333	0	White	Not Hispanic or Latino	Female	GU
0.00808625	0	Black	Not Hispanic or Latino	Male	GU
0.0165289	0	Black	Not Hispanic or Latino	Male	GU
0.0160256	0	White	Not Hispanic or Latino	Male	Other
0.201365	0	Asian	Not Hispanic or Latino	Female	Breast
0.2	0	Asian	Not Hispanic or Latino	Female	Breast
0.161826	0	Asian	Not Hispanic or Latino	Female	Breast
0.0572687	0	Asian	Not Hispanic or Latino	Female	Breast
0.297561	1	Asian	Not Hispanic or Latino	Female	Breast
0.184906	1	Asian	Not Hispanic or Latino	Female	Breast
0.201342	1	Asian	Not Hispanic or Latino	Female	Breast
0.235294	1	Asian	Not Hispanic or Latino	Female	Breast
0.0166205	0	Asian	Not Hispanic or Latino	Female	Breast
0.00226244	0	Asian	Not Hispanic or Latino	Female	Breast
0	0	White	Not Hispanic or Latino	Female	Breast
0.00493827	0	White	Not Hispanic or Latino	Female	Breast
0.0208817	0	White	Not Hispanic or Latino	Female	GU
0	0	White	Not Hispanic or Latino	Male	GU
0	0	White	Not Hispanic or Latino	Male	GU
0.0172414	0	White	Not Hispanic or Latino	Female	Breast
0.027027	0	White	Not Hispanic or Latino	Female	Breast
0.0233645	0	White	Not Hispanic or Latino	Female	Breast
0.0485437	0	Black	Not Hispanic or Latino	Female	Breast
0.0140056	0	White	Not Hispanic or Latino	Female	Breast
0.00943396	0	White	Not Hispanic or Latino	Female	Breast
0.010989	0	White	Not Hispanic or Latino	Female	Breast
0.0537634	0	White	Not Hispanic or Latino	Female	Breast
0.0060241	0	White	Not Hispanic or Latino	Male	Other
0.0492754	0	Black	Not Hispanic or Latino	Female	Breast
0.0521739	0	Black	Not Hispanic or Latino	Female	Breast
0.0135135	1	White	Not Hispanic or Latino	Male	GU
0.055336	1	White	Not Hispanic or Latino	Male	GU
0.212121	0	White	Not Hispanic or Latino	Female	Breast
0.030303	0	White	Unknown	Male	GU
0.0356083	0	White	Not Hispanic or Latino	Female	Breast
0.0258621	0	White	Not Hispanic or Latino	Male	GU
0.00890208	0	Black	Not Hispanic or Latino	Male	GU
0.0875	0	Other	Hispanic or Latino	Female	Breast
0.115625	0	Other	Hispanic or Latino	Female	Breast
0.0250627	0	Other	Hispanic or Latino	Female	Breast
0.00867679	0	White	Not Hispanic or Latino	Female	Breast
0.0275229	0	White	Not Hispanic or Latino	Male	GU
0.0947075	0	White	Unknown	Female	Breast
0	0	White	Unknown	Female	Breast
0.0238908	0	White	Not Hispanic or Latino	Male	GU
0.00738916	0	Black	Not Hispanic or Latino	Female	Breast
0.0188679	0	White	Not Hispanic or Latino	Female	Breast
0.0425532	0	White	Not Hispanic or Latino	Female	Breast
0.04811	0	Other	Unknown	Male	GU
0.0221402	0	Other	Unknown	Male	GU
0.0486111	0	Other	Unknown	Male	GU
0.0265487	0	Other	Unknown	Male	GU
0.0244755	0	Black	Not Hispanic or Latino	Male	GU
0.109375	0	Other	Hispanic or Latino	Male	GU
0.192825	1	Other	Hispanic or Latino	Male	GU
0.1	1	Other	Hispanic or Latino	Male	GU
0.230453	0	Other	Hispanic or Latino	Male	GU
0.205993	0	Other	Hispanic or Latino	Male	GU
0.140221	0	Other	Hispanic or Latino	Male	GU
0.0637584	0	Other	Hispanic or Latino	Male	GU
0.155462	0	Other	Hispanic or Latino	Male	GU
0.0970149	0	Other	Hispanic or Latino	Male	GU
0.105263	1	Other	Hispanic or Latino	Male	GU
0.201835	0	Other	Hispanic or Latino	Male	GU
0.117073	0	Other	Hispanic or Latino	Male	GU
0.0458015	0	Other	Hispanic or Latino	Male	GU
0.280172	0	White	Not Hispanic or Latino	Male	Other
0.0385675	0	White	Unknown	Female	Breast
0.0494186	0	White	Unknown	Female	Breast
0.0162866	0	White	Not Hispanic or Latino	Male	GU
0.0194175	0	White	Not Hispanic or Latino	Male	GU
0.00671141	0	White	Not Hispanic or Latino	Male	GU
0.0205882	0	White	Not Hispanic or Latino	Male	GU
0.00966184	0	Black	Not Hispanic or Latino	Male	GU
0.0340909	0	Black	Unknown	Male	GU
0.114804	0	White	Not Hispanic or Latino	Female	Breast
0.0318021	0	White	Not Hispanic or Latino	Female	Breast
0.0192308	0	White	Not Hispanic or Latino	Female	Breast
0.200658	1	White	Not Hispanic or Latino	Female	Breast
0.341727	0	White	Not Hispanic or Latino	Female	Breast
0.0747922	1	White	Not Hispanic or Latino	Female	Breast
0.181159	0	White	Not Hispanic or Latino	Female	Breast
0.0856164	0	Other	Hispanic or Latino	Female	Breast
0.0594059	0	Other	Hispanic or Latino	Female	Breast
0.0394737	0	Other	Hispanic or Latino	Female	Breast
0.030581	0	White	Not Hispanic or Latino	Male	GU
0.0199336	0	White	Not Hispanic or Latino	Male	GU
0.0169492	0	Black	Not Hispanic or Latino	Male	GU
0.0338983	0	White	Not Hispanic or Latino	Female	Breast
0.039039	0	White	Not Hispanic or Latino	Female	Breast
0.0371747	0	White	Not Hispanic or Latino	Male	GU
0.00697674	0	White	Not Hispanic or Latino	Female	Other
0.00925926	0	White	Not Hispanic or Latino	Female	Breast
0.00324675	0	White	Unknown	Male	GU
0.0915254	0	White	Unknown	Male	GU
0.0881356	0	White	Unknown	Male	GU
0.0361842	0	White	Not Hispanic or Latino	Female	GU
0.0204678	0	White	Not Hispanic or Latino	Female	GU
0.041543	0	White	Not Hispanic or Latino	Female	GU
0.0119403	0	White	Not Hispanic or Latino	Female	GU
0.0325444	0	White	Not Hispanic or Latino	Female	GU
0.0443038	0	White	Not Hispanic or Latino	Female	GU
0.0648968	0	White	Not Hispanic or Latino	Female	GU
0.00983607	0	White	Not Hispanic or Latino	Male	GU
0.0119904	0	White	Not Hispanic or Latino	Male	GU
0	0	White	Not Hispanic or Latino	Male	GU
0.0288809	0	White	Not Hispanic or Latino	Male	GU
0.0275862	0	White	Not Hispanic or Latino	Male	GU
0.034375	0	White	Not Hispanic or Latino	Male	GU
0.0209581	0	White	Not Hispanic or Latino	Male	GU
0.00923077	0	White	Not Hispanic or Latino	Male	GU
0.0159744	0	White	Not Hispanic or Latino	Male	GU
0.0166113	0	White	Not Hispanic or Latino	Male	GU
0.0178042	0	White	Not Hispanic or Latino	Male	GU
0.0218069	0	White	Not Hispanic or Latino	Male	GU
0.0212121	0	White	Not Hispanic or Latino	Male	GU
0.012945	0	White	Not Hispanic or Latino	Male	GU
0.0152905	0	White	Not Hispanic or Latino	Male	GU
0.0323625	0	White	Not Hispanic or Latino	Male	GU
0.0212766	0	White	Not Hispanic or Latino	Male	GU
0.0424403	0	White	Not Hispanic or Latino	Female	GU
0.0190476	0	White	Not Hispanic or Latino	Male	GU
0.0264901	0	White	Not Hispanic or Latino	Male	GU
0.00484262	0	Black	Not Hispanic or Latino	Female	Breast
0.0341207	0	White	Not Hispanic or Latino	Female	Breast
0.0652174	0	White	Not Hispanic or Latino	Female	GU
0.0782609	0	Black	Not Hispanic or Latino	Male	GU
0.0207101	0	White	Not Hispanic or Latino	Male	GU
0.05	0	Other	Hispanic or Latino	Female	Breast
0.0167224	0	Other	Hispanic or Latino	Female	Breast
0.0454545	0	White	Not Hispanic or Latino	Female	Breast
0.0518293	0	White	Not Hispanic or Latino	Female	Breast
0.0317919	0	White	Not Hispanic or Latino	Female	Breast
0.04811	0	White	Not Hispanic or Latino	Female	Breast
0.0576923	1	White	Not Hispanic or Latino	Female	Breast
0.279835	1	White	Not Hispanic or Latino	Female	Breast
0.196491	0	White	Not Hispanic or Latino	Female	Breast
0.25448	0	White	Not Hispanic or Latino	Female	Breast
0.00469484	0	Asian	Not Hispanic or Latino	Male	GU
0.00471698	0	Asian	Not Hispanic or Latino	Male	GU
0.228464	0	Other	Not Hispanic or Latino	Male	GU
0.19403	0	White	Not Hispanic or Latino	Male	GU
0.191011	0	White	Not Hispanic or Latino	Male	GU
0.138462	0	White	Not Hispanic or Latino	Male	GU
0.0121655	0	Asian	Not Hispanic or Latino	Female	Breast
0.0169903	0	White	Hispanic or Latino	Female	Breast
0.0991736	0	White	Not Hispanic or Latino	Male	Other
0.00744417	0	White	Not Hispanic or Latino	Female	Other
0	0	Black	Not Hispanic or Latino	Male	GU
0.0315186	0	Black	Not Hispanic or Latino	Male	GU
0.1	0	Black	Not Hispanic or Latino	Male	GU
0.0648855	0	Black	Not Hispanic or Latino	Male	GU
0.00240385	0	Black	Not Hispanic or Latino	Female	Breast
0.058104	0	Black	Not Hispanic or Latino	Female	Breast
0.00943396	0	Black	Not Hispanic or Latino	Male	GU
0.00732601	0	Black	Not Hispanic or Latino	Male	GU
0.222615	0	Black	Not Hispanic or Latino	Male	GU
0.00294985	0	White	Not Hispanic or Latino	Male	GU
0.0121212	0	White	Not Hispanic or Latino	Male	GU
0.014652	0	White	Not Hispanic or Latino	Male	GU
0.00321543	0	White	Not Hispanic or Latino	Male	GU
0.00628931	0	White	Not Hispanic or Latino	Male	GU
0.00823045	0	White	Not Hispanic or Latino	Male	GU
0.00742574	0	Black	Not Hispanic or Latino	Female	Breast
0.0202899	0	Black	Not Hispanic or Latino	Female	Breast
0.00323625	0	White	Not Hispanic or Latino	Male	GU
0.140127	0	White	Not Hispanic or Latino	Male	GU
0.233607	0	White	Not Hispanic or Latino	Male	GU
0.239216	0	White	Not Hispanic or Latino	Male	GU
0.0156658	0	White	Not Hispanic or Latino	Male	GU
0.0422078	0	White	Not Hispanic or Latino	Male	Other
0.0284091	0	White	Not Hispanic or Latino	Female	Breast
0.0440252	0	White	Hispanic or Latino	Male	GU
0.0429688	0	White	Hispanic or Latino	Male	GU
0.183594	0	White	Hispanic or Latino	Male	GU
0.18932	0	White	Hispanic or Latino	Male	GU
0.206612	0	White	Hispanic or Latino	Male	GU
0.0159091	0	White	Not Hispanic or Latino	Female	Other
0.052459	0	Black	Not Hispanic or Latino	Male	GU
0.00949367	0	White	Not Hispanic or Latino	Male	GU
0.00609756	0	White	Not Hispanic or Latino	Male	GU
0.026455	0	White	Not Hispanic or Latino	Male	GU
0.0347826	0	White	Not Hispanic or Latino	Male	GU
0.0460705	0	Asian	Not Hispanic or Latino	Female	Other
0.0698324	0	Asian	Not Hispanic or Latino	Female	Other
0.047619	0	White	Not Hispanic or Latino	Male	GU
0.0335196	0	White	Not Hispanic or Latino	Male	GU
0.0136986	0	White	Not Hispanic or Latino	Female	Breast
0.0185615	0	White	Not Hispanic or Latino	Female	Other
0.0210843	0	White	Not Hispanic or Latino	Male	GU
0.00932401	0	White	Not Hispanic or Latino	Female	Other
0.0394366	0	White	Not Hispanic or Latino	Female	Other
0.0322581	0	White	Not Hispanic or Latino	Female	Other
0.0122549	0	White	Not Hispanic or Latino	Male	GU
0.00993377	0	White	Hispanic or Latino	Male	Other
0.115385	1	Other	Not Hispanic or Latino	Female	Breast
0.15331	0	Other	Not Hispanic or Latino	Female	Breast
0.234432	0	Other	Not Hispanic or Latino	Female	Breast
0.0662824	0	White	Hispanic or Latino	Female	GU
0.0477454	0	White	Hispanic or Latino	Female	GU
0.0701754	0	White	Hispanic or Latino	Female	GU
0.0250696	0	White	Hispanic or Latino	Female	GU
0.0277078	0	White	Hispanic or Latino	Female	GU
0.032345	0	White	Hispanic or Latino	Female	GU
0.0209581	0	White	Not Hispanic or Latino	Male	GU
0.03207	0	White	Hispanic or Latino	Male	GU
0.00636943	0	White	Hispanic or Latino	Male	GU
0.0121951	0	White	Hispanic or Latino	Male	GU
0.0223048	0	White	Hispanic or Latino	Male	GU
0.00967742	0	White	Hispanic or Latino	Male	GU
0.00974026	0	White	Hispanic or Latino	Male	GU
0.0199336	0	White	Not Hispanic or Latino	Male	GU
0.020649	0	White	Not Hispanic or Latino	Male	GU
0.015528	0	White	Not Hispanic or Latino	Male	GU
0.00458716	0	White	Hispanic or Latino	Female	Breast
0.041841	0	Other	Hispanic or Latino	Male	GU
0.041841	0	Other	Hispanic or Latino	Male	GU
0.271777	0	White	Not Hispanic or Latino	Female	Breast
0.138514	1	White	Not Hispanic or Latino	Female	Breast
0.319549	1	White	Not Hispanic or Latino	Female	Breast
0.0120192	0	White	Not Hispanic or Latino	Female	Breast
0.125424	0	White	Not Hispanic or Latino	Female	Breast
0.0621469	0	White	Not Hispanic or Latino	Male	Other
0.0566038	0	Other	Hispanic or Latino	Female	Breast
0.0642458	0	White	Not Hispanic or Latino	Female	Breast
0.0286738	0	White	Not Hispanic or Latino	Female	Breast
0.155235	0	White	Not Hispanic or Latino	Female	Breast
0.262963	0	White	Not Hispanic or Latino	Female	Breast
0.0310345	0	White	Not Hispanic or Latino	Female	Breast
0.0660661	1	White	Not Hispanic or Latino	Female	Breast
0.2625	0	Asian	Not Hispanic or Latino	Female	Breast
0.0401606	0	Asian	Not Hispanic or Latino	Female	Breast
0.0421687	0	Asian	Not Hispanic or Latino	Female	Breast
0.0446927	0	Asian	Not Hispanic or Latino	Female	Breast
0.0394737	0	Asian	Not Hispanic or Latino	Female	Breast
0.213622	0	Asian	Not Hispanic or Latino	Female	Breast
0.00328947	0	White	Not Hispanic or Latino	Male	GU
0.0677291	0	White	Not Hispanic or Latino	Male	GU
0.0188088	0	White	Not Hispanic or Latino	Male	GU
0.0160256	0	White	Not Hispanic or Latino	Male	GU
0.105727	0	White	Not Hispanic or Latino	Male	GU
0.0191083	0	White	Not Hispanic or Latino	Male	GU
0.0709877	0	White	Not Hispanic or Latino	Male	Other
0.0120482	0	Black	Not Hispanic or Latino	Male	GU
0.0192308	0	Black	Not Hispanic or Latino	Male	GU
0.0111111	0	Black	Not Hispanic or Latino	Male	GU
0	0	White	Not Hispanic or Latino	Male	GU
0.0100671	0	White	Not Hispanic or Latino	Male	GU
0.00475059	0	White	Not Hispanic or Latino	Female	Breast
0.0631579	0	Other	Hispanic or Latino	Female	Breast
0.0466667	0	Other	Hispanic or Latino	Female	Breast
0.0595611	0	White	Not Hispanic or Latino	Male	Other
0.0186335	0	White	Not Hispanic or Latino	Male	Other
0.0507463	0	White	Not Hispanic or Latino	Male	Other
0.00248756	0	White	Not Hispanic or Latino	Female	Breast
0.00726392	0	White	Not Hispanic or Latino	Female	Breast
0.0327381	0	White	Not Hispanic or Latino	Male	Other
0.04811	0	White	Not Hispanic or Latino	Male	GU
0.0463576	0	White	Not Hispanic or Latino	Male	GU
0.0480769	0	White	Not Hispanic or Latino	Male	GU
0.0621469	0	White	Hispanic or Latino	Female	GU
0.0516129	0	White	Not Hispanic or Latino	Male	GU
0.0236486	0	White	Not Hispanic or Latino	Female	Breast
0.018648	0	White	Not Hispanic or Latino	Female	Breast
0.00761421	0	White	Not Hispanic or Latino	Female	Breast
0.025	0	Other	Hispanic or Latino	Female	Breast
0.0547945	0	White	Not Hispanic or Latino	Female	Other
0.00902935	0	White	Not Hispanic or Latino	Female	Breast
0.204013	0	White	Not Hispanic or Latino	Female	Breast
0.0311804	0	White	Not Hispanic or Latino	Female	Other
0.00454545	0	White	Not Hispanic or Latino	Male	GU
0.00613497	0	White	Not Hispanic or Latino	Male	GU
0.00613497	0	White	Not Hispanic or Latino	Male	GU
0.00900901	0	White	Not Hispanic or Latino	Male	GU
0.0185676	0	Other	Hispanic or Latino	Female	Other
0.0300429	0	White	Not Hispanic or Latino	Male	GU
0.0350877	0	White	Not Hispanic or Latino	Male	GU
0.0133333	0	White	Not Hispanic or Latino	Male	GU
0.029316	0	White	Not Hispanic or Latino	Male	GU
0.228216	0	White	Not Hispanic or Latino	Female	Breast
0.018617	0	Other	Hispanic or Latino	Female	Breast
0.0121951	0	Other	Hispanic or Latino	Female	Breast
0.0253521	0	White	Not Hispanic or Latino	Female	Breast
0.0451977	0	White	Not Hispanic or Latino	Male	GU
0.174497	0	Black	Not Hispanic or Latino	Male	GU
0.045045	0	Black	Not Hispanic or Latino	Male	GU
0.0540541	0	White	Not Hispanic or Latino	Female	Breast
0.0551471	0	White	Not Hispanic or Latino	Female	Breast
0.0666667	0	White	Not Hispanic or Latino	Female	Breast
0.0575758	0	White	Not Hispanic or Latino	Female	Breast
0.0241287	0	White	Not Hispanic or Latino	Female	Breast
0.00952381	0	White	Not Hispanic or Latino	Female	Breast
0.0151515	0	White	Hispanic or Latino	Female	Other
0.139241	0	White	Not Hispanic or Latino	Male	GU
0.0440678	0	White	Not Hispanic or Latino	Male	GU
0.0148368	0	White	Not Hispanic or Latino	Male	GU
0.0431034	0	White	Not Hispanic or Latino	Male	GU
0.0141343	0	White	Unknown	Male	GU
0.00503778	0	White	Not Hispanic or Latino	Female	Other
0.0349206	0	White	Not Hispanic or Latino	Male	GU
0.0044843	0	White	Not Hispanic or Latino	Male	GU
0.0155763	0	Black	Not Hispanic or Latino	Male	GU
0.0966767	0	Black	Not Hispanic or Latino	Male	GU
0.0262295	0	Black	Not Hispanic or Latino	Male	GU
0.0131148	0	White	Not Hispanic or Latino	Male	Breast
0.0119048	0	White	Not Hispanic or Latino	Female	Breast
0	0	Asian	Not Hispanic or Latino	Female	Breast
0.0524345	0	Asian	Not Hispanic or Latino	Female	Breast
0.0174419	0	White	Not Hispanic or Latino	Male	GU
0.134058	0	White	Not Hispanic or Latino	Male	GU
0.0267559	0	White	Not Hispanic or Latino	Male	GU
0.0265781	0	White	Not Hispanic or Latino	Male	GU
0.0448276	0	White	Not Hispanic or Latino	Male	GU
0.0523256	0	White	Not Hispanic or Latino	Male	GU
0.164875	0	White	Not Hispanic or Latino	Male	GU
0.0411392	0	White	Not Hispanic or Latino	Male	GU
0.0377358	0	White	Not Hispanic or Latino	Male	GU
0.0945122	1	White	Not Hispanic or Latino	Male	GU
0.10299	1	White	Not Hispanic or Latino	Male	GU
0.233871	0	White	Not Hispanic or Latino	Male	GU
0.0253521	0	White	Not Hispanic or Latino	Male	GU
0.0772059	0	White	Not Hispanic or Latino	Male	GU
0.0141343	0	White	Not Hispanic or Latino	Male	GU
0.0660377	0	White	Not Hispanic or Latino	Male	GU
0.0246154	0	White	Not Hispanic or Latino	Male	GU
0.0658683	0	White	Not Hispanic or Latino	Male	GU
0.03125	0	White	Not Hispanic or Latino	Male	GU
0.0461095	0	White	Not Hispanic or Latino	Male	GU
0.0453074	0	White	Not Hispanic or Latino	Male	GU
0.00447427	0	White	Not Hispanic or Latino	Female	Breast
0.228782	0	White	Unknown	Female	Other
0.12	0	Other	Hispanic or Latino	Male	GU
0.10274	0	Other	Hispanic or Latino	Male	GU
0.0115942	0	White	Not Hispanic or Latino	Male	GU
0.036036	0	White	Not Hispanic or Latino	Male	GU
0.200957	0	White	Hispanic or Latino	Male	GU
0.245192	0	White	Hispanic or Latino	Male	GU
0.0883392	0	White	Hispanic or Latino	Male	GU
0.384279	1	White	Not Hispanic or Latino	Female	Other
0.263333	0	White	Hispanic or Latino	Female	Breast
0.218121	0	White	Hispanic or Latino	Female	Breast
0.25	0	White	Hispanic or Latino	Female	Breast
0.0455764	0	White	Hispanic or Latino	Female	Breast
0.109718	0	White	Hispanic or Latino	Female	Breast
0.0726744	0	White	Hispanic or Latino	Female	Breast
0.00742574	0	White	Not Hispanic or Latino	Female	Unknown
0.0780781	0	White	Unknown	Female	Breast
0.00477327	0	Black	Not Hispanic or Latino	Female	Breast
0.295455	1	Asian	Not Hispanic or Latino	Female	Breast
0.269076	1	Asian	Not Hispanic or Latino	Female	Breast
0.23166	1	Asian	Not Hispanic or Latino	Female	Breast
0.230469	1	Asian	Not Hispanic or Latino	Female	Breast
0.320513	0	Asian	Not Hispanic or Latino	Female	Breast
0.2723	1	Asian	Not Hispanic or Latino	Female	Breast
0.285714	0	Asian	Not Hispanic or Latino	Female	Breast
0.0292398	0	Other	Not Hispanic or Latino	Female	Breast
0.0378549	0	White	Not Hispanic or Latino	Female	Other
0.0612813	0	White	Not Hispanic or Latino	Female	Other
0.0222841	0	White	Not Hispanic or Latino	Female	Other
0.0646766	0	Black	Not Hispanic or Latino	Female	Other
0.0159574	0	White	Not Hispanic or Latino	Male	GU
0.0171149	1	White	Not Hispanic or Latino	Female	Breast
0.021097	1	White	Not Hispanic or Latino	Female	Breast
0.0107914	0	White	Not Hispanic or Latino	Male	GU
0.0216718	0	White	Not Hispanic or Latino	Male	GU
0.0117994	0	White	Not Hispanic or Latino	Male	GU
0.0127796	0	White	Not Hispanic or Latino	Male	GU
0.00923077	0	White	Not Hispanic or Latino	Male	GU
0.00626959	0	White	Not Hispanic or Latino	Male	GU
0.0436242	0	White	Not Hispanic or Latino	Female	Breast
0.011583	0	White	Not Hispanic or Latino	Male	GU
0.00628931	0	White	Not Hispanic or Latino	Male	Other
0.0584958	0	Other	Not Hispanic or Latino	Female	GU
0.123839	0	Other	Not Hispanic or Latino	Female	GU
0.00234742	0	White	Not Hispanic or Latino	Female	Breast
0.0347826	0	White	Not Hispanic or Latino	Female	Breast
0.0320285	0	White	Not Hispanic or Latino	Male	GU
0.00920245	0	White	Not Hispanic or Latino	Male	Other
0.0123839	0	White	Not Hispanic or Latino	Male	GU
0.0115607	0	White	Not Hispanic or Latino	Male	GU
0.0168269	0	Black	Not Hispanic or Latino	Female	Breast
0.00740741	0	Black	Not Hispanic or Latino	Female	Breast
0.0260586	0	White	Hispanic or Latino	Female	Breast
0.0367232	0	White	Hispanic or Latino	Female	Breast
0.0100334	0	White	Hispanic or Latino	Female	Breast
0.0442177	0	White	Hispanic or Latino	Female	Breast
0.0628272	0	Black	Not Hispanic or Latino	Female	Breast
0.0497238	0	Black	Not Hispanic or Latino	Female	Breast
0.0264706	0	White	Hispanic or Latino	Male	GU
0.0198675	0	White	Hispanic or Latino	Male	GU
0.0228571	0	White	Hispanic or Latino	Male	GU
0.035461	0	White	Hispanic or Latino	Male	GU
0.0410256	0	White	Not Hispanic or Latino	Female	Breast
0.0144928	0	White	Hispanic or Latino	Female	Other
0.160142	0	White	Hispanic or Latino	Female	Other
0.0263158	0	White	Not Hispanic or Latino	Female	Other
0.0115385	0	White	Not Hispanic or Latino	Male	GU
0.0115385	0	White	Not Hispanic or Latino	Male	GU
0.106464	0	White	Not Hispanic or Latino	Male	GU
0.0404984	0	White	Not Hispanic or Latino	Male	GU
0.0424837	0	White	Not Hispanic or Latino	Male	GU
0.022508	0	White	Not Hispanic or Latino	Male	GU
0.0514469	0	White	Not Hispanic or Latino	Male	GU
0.0269461	0	White	Not Hispanic or Latino	Male	GU
0.0656566	0	Asian	Not Hispanic or Latino	Female	Breast
0.00733496	0	Other	Hispanic or Latino	Female	Breast
0.0413534	0	Black	Not Hispanic or Latino	Male	GU
0.0125945	0	White	Hispanic or Latino	Female	Breast
0.0288184	0	White	Hispanic or Latino	Female	Breast
0.0124688	0	Other	Hispanic or Latino	Female	Breast
0.0196078	0	White	Not Hispanic or Latino	Female	Breast
0.00246914	0	Asian	Not Hispanic or Latino	Female	Other
0.193133	0	White	Not Hispanic or Latino	Female	Breast
0.2749	1	White	Not Hispanic or Latino	Female	Breast
0.11859	0	White	Hispanic or Latino	Female	GU
0.0102041	0	White	Not Hispanic or Latino	Male	GU
0.010101	0	White	Not Hispanic or Latino	Male	GU
0.00970874	0	White	Not Hispanic or Latino	Male	GU
0	0	White	Not Hispanic or Latino	Male	GU
0.125828	0	White	Not Hispanic or Latino	Female	Other
0.241135	1	White	Not Hispanic or Latino	Female	Breast
0.145714	0	White	Not Hispanic or Latino	Female	Breast
0.0383387	0	White	Not Hispanic or Latino	Female	Breast
0.0659898	0	White	Not Hispanic or Latino	Female	Breast
0.0397554	0	White	Not Hispanic or Latino	Female	Breast
0.029304	0	White	Not Hispanic or Latino	Male	GU
0.00980392	0	White	Not Hispanic or Latino	Female	Breast
0.0936455	0	Black	Not Hispanic or Latino	Female	Breast
0.0159091	0	White	Not Hispanic or Latino	Female	Breast
0.0266272	1	White	Not Hispanic or Latino	Male	GU
0.0674157	0	White	Not Hispanic or Latino	Male	GU
0.0205279	0	White	Not Hispanic or Latino	Male	GU
0.0986842	1	White	Not Hispanic or Latino	Male	GU
0.283525	1	White	Not Hispanic or Latino	Male	GU
0.280156	0	White	Not Hispanic or Latino	Male	GU
0.0509259	0	White	Not Hispanic or Latino	Female	Breast
0.0315186	0	White	Not Hispanic or Latino	Female	Breast
0.0473538	0	White	Not Hispanic or Latino	Female	Breast
0.00481928	0	White	Not Hispanic or Latino	Female	Breast
0.0517241	0	Asian	Not Hispanic or Latino	Female	Breast
0.0330033	0	Asian	Not Hispanic or Latino	Female	Breast
0.163121	0	Asian	Not Hispanic or Latino	Female	Breast
0.0680272	0	Asian	Not Hispanic or Latino	Female	Breast
0	0	Unknown	Unknown		GU
0.00346021	0	White	Not Hispanic or Latino	Male	GU
0.0226757	0	White	Not Hispanic or Latino	Female	Other
0.0369318	0	White	Not Hispanic or Latino	Female	Other
0.0634921	0	Black	Not Hispanic or Latino	Female	Breast
0.00702576	0	White	Not Hispanic or Latino	Female	Breast
0.0327869	0	Other	Hispanic or Latino	Male	Other
0.164179	0	White	Not Hispanic or Latino	Male	GU
0.133094	0	White	Not Hispanic or Latino	Male	GU
0.256158	0	White	Hispanic or Latino	Female	GU
0.00487805	0	White	Not Hispanic or Latino	Male	GU
0.00396825	0	White	Not Hispanic or Latino	Male	GU
0.0168675	0	White	Not Hispanic or Latino	Female	Breast
0.0805861	0	Asian	Not Hispanic or Latino	Female	Breast
0.0545455	0	Asian	Not Hispanic or Latino	Female	Breast
0.0541516	0	White	Not Hispanic or Latino	Female	Other
0.207317	0	White	Not Hispanic or Latino	Female	Other
0.00923788	0	White	Not Hispanic or Latino	Female	Breast
0.0141844	0	Black	Not Hispanic or Latino	Female	Breast
0.371041	0	White	Not Hispanic or Latino	Female	Other
0.200658	0	White	Not Hispanic or Latino	Female	Other
0.0424929	0	Asian	Not Hispanic or Latino	Female	Breast
0.0553746	0	White	Not Hispanic or Latino	Female	GU
0.00236967	0	White	Not Hispanic or Latino	Female	Breast
0.0463768	0	White	Not Hispanic or Latino	Male	GU
0.0384615	0	White	Not Hispanic or Latino	Male	GU
0.0097561	0	Other	Hispanic or Latino	Female	Breast
0.203571	1	White	Not Hispanic or Latino	Female	Breast
0.0726496	0	White	Not Hispanic or Latino	Female	Breast
0.0369393	0	Black	Not Hispanic or Latino	Female	Breast
0.0734824	0	Black	Not Hispanic or Latino	Female	GU
0.0141343	0	White	Not Hispanic or Latino	Male	Other
0.00240385	0	White	Not Hispanic or Latino	Female	Breast
0.00636943	0	White	Not Hispanic or Latino	Male	GU
0.00241546	0	White	Not Hispanic or Latino	Male	GU
0.0354839	0	White	Not Hispanic or Latino	Male	GU
0.0137931	0	White	Not Hispanic or Latino	Female	Breast
0.0406504	0	White	Not Hispanic or Latino	Female	Breast
0.0160772	0	White	Not Hispanic or Latino	Female	Breast
0.0527778	0	White	Not Hispanic or Latino	Female	Breast
0.0171149	0	Asian	Not Hispanic or Latino	Female	Breast
0.00465116	0	White	Not Hispanic or Latino	Male	GU
0.00857143	0	White	Not Hispanic or Latino	Male	Other
0.00699301	0	Asian	Not Hispanic or Latino	Female	Breast
0.0175439	0	Other	Hispanic or Latino	Female	Breast
0.0117302	0	White	Not Hispanic or Latino	Male	Other
0.0182927	0	White	Not Hispanic or Latino	Female	Breast
0.0337838	0	White	Not Hispanic or Latino	Female	Breast
0.0151515	0	White	Not Hispanic or Latino	Female	Breast
0.0258398	0	White	Not Hispanic or Latino	Female	Breast
0.0303867	0	White	Not Hispanic or Latino	Female	Breast
0.0190736	0	White	Not Hispanic or Latino	Female	Breast
0.0157068	0	White	Not Hispanic or Latino	Female	Breast
0.0251046	0	White	Not Hispanic or Latino	Female	Breast
0.027907	0	White	Not Hispanic or Latino	Female	Breast
0.0347594	0	White	Not Hispanic or Latino	Female	Breast
0.00797872	0	White	Not Hispanic or Latino	Female	Breast
0.017341	0	White	Not Hispanic or Latino	Female	Breast
0.0424403	0	White	Not Hispanic or Latino	Female	Breast
0.0280374	0	White	Not Hispanic or Latino	Female	Breast
0.0188679	0	White	Not Hispanic or Latino	Female	Breast
0.036	0	White	Not Hispanic or Latino	Male	GU
0.0350195	0	White	Not Hispanic or Latino	Male	GU
0.0254237	0	White	Not Hispanic or Latino	Female	Breast
0.0105634	0	White	Not Hispanic or Latino	Male	GU
0.0212766	0	White	Not Hispanic or Latino	Male	GU
0.013245	0	White	Not Hispanic or Latino	Male	GU
0.0897833	0	White	Not Hispanic or Latino	Male	GU
0.0729167	0	White	Not Hispanic or Latino	Male	GU
0.233898	0	White	Not Hispanic or Latino	Male	GU
0.0730897	0	White	Not Hispanic or Latino	Male	GU
0.0714286	0	White	Not Hispanic or Latino	Male	GU
0.0814332	0	White	Not Hispanic or Latino	Male	GU
0.0139665	0	White	Not Hispanic or Latino	Male	GU
0.0119048	0	White	Not Hispanic or Latino	Male	GU
0.012012	0	White	Not Hispanic or Latino	Male	GU
0.0131148	0	White	Not Hispanic or Latino	Male	GU
0.012987	0	White	Not Hispanic or Latino	Male	GU
0.00651466	0	White	Not Hispanic or Latino	Male	GU
0.0218182	0	White	Not Hispanic or Latino	Male	GU
0.0331325	0	White	Unknown	Male	Other
0.002457	0	Black	Not Hispanic or Latino	Female	Breast
0.0126183	0	White	Not Hispanic or Latino	Male	GU
0	0	White	Not Hispanic or Latino	Female	Breast
0.0437318	0	White	Not Hispanic or Latino	Female	Breast
0.0201511	0	Other	Hispanic or Latino	Female	Breast
0.08125	0	Other	Hispanic or Latino	Female	Breast
0.0277136	0	White	Not Hispanic or Latino	Female	Breast
0.00974026	0	White	Not Hispanic or Latino	Male	Other
0.167273	0	White	Not Hispanic or Latino	Female	GU
0.323529	0	White	Not Hispanic or Latino	Female	GU
0.310757	0	White	Not Hispanic or Latino	Female	GU
0.319444	0	White	Not Hispanic or Latino	Female	GU
0.0280112	0	Asian	Unknown	Female	Breast
0.0280899	0	Asian	Unknown	Female	Breast
0.0293255	0	Asian	Unknown	Female	Breast
0.0285714	0	Asian	Unknown	Female	Breast
0.0455927	0	Asian	Unknown	Female	Breast
0.0394737	1	White	Not Hispanic or Latino	Female	Breast
0.261194	1	White	Not Hispanic or Latino	Female	Breast
0.384298	0	White	Not Hispanic or Latino	Female	Breast
0.0199203	0	White	Not Hispanic or Latino	Female	Breast
0.00662252	0	White	Not Hispanic or Latino	Male	Other
0.0165485	0	White	Not Hispanic or Latino	Female	GU
0.0680473	0	White	Not Hispanic or Latino	Female	GU
0.144295	1	White	Not Hispanic or Latino	Female	GU
0.0183824	0	White	Not Hispanic or Latino	Male	GU
0.0113895	0	White	Not Hispanic or Latino	Female	Breast
0.0551181	0	White	Not Hispanic or Latino	Female	Breast
0.13245	0	White	Not Hispanic or Latino	Female	GU
0.0689655	0	White	Not Hispanic or Latino	Female	GU
0.192157	0	White	Not Hispanic or Latino	Female	GU
0.244444	0	White	Not Hispanic or Latino	Female	GU
0.00480769	0	White	Not Hispanic or Latino	Male	GU
0.00968523	0	Black	Hispanic or Latino	Female	Breast
0.0034965	0	White	Not Hispanic or Latino	Male	Unknown
0.00255102	0	Asian	Unknown	Female	Breast
0.316017	0	White	Not Hispanic or Latino	Female	Breast
0.38	0	White	Not Hispanic or Latino	Female	Breast
0.286996	0	White	Not Hispanic or Latino	Female	Breast
0.337838	0	White	Not Hispanic or Latino	Female	Breast
0.0323625	0	White	Not Hispanic or Latino	Female	Breast
0.0075188	0	White	Not Hispanic or Latino	Male	GU
0.0224359	0	White	Not Hispanic or Latino	Male	GU
0.0150376	0	White	Not Hispanic or Latino	Male	GU
0.0216718	0	White	Not Hispanic or Latino	Male	GU
0	0	White	Not Hispanic or Latino	Male	GU
0.0283019	0	White	Not Hispanic or Latino	Male	GU
0.0179104	0	White	Not Hispanic or Latino	Male	GU
0.197425	0	White	Not Hispanic or Latino	Male	GU
0.00934579	0	White	Hispanic or Latino	Male	Other
0.015873	0	White	Not Hispanic or Latino	Male	GU
0.00520833	0	White	Not Hispanic or Latino	Male	GU
0.00518135	0	White	Not Hispanic or Latino	Male	GU
0.0180995	0	White	Not Hispanic or Latino	Female	Other
0.0168539	0	White	Not Hispanic or Latino	Male	GU
0.0177936	0	White	Not Hispanic or Latino	Male	GU
0.015015	0	White	Not Hispanic or Latino	Female	GU
0.0927152	0	Black	Not Hispanic or Latino	Female	Breast
0.0451389	0	White	Not Hispanic or Latino	Male	GU
0.0360656	0	White	Not Hispanic or Latino	Male	GU
0.113095	0	White	Not Hispanic or Latino	Male	GU
0.0326797	0	White	Not Hispanic or Latino	Male	GU
0.0498442	0	White	Not Hispanic or Latino	Male	GU
0.217082	0	White	Not Hispanic or Latino	Male	GU
0.0362319	0	White	Not Hispanic or Latino	Male	GU
0.0422535	0	White	Not Hispanic or Latino	Male	GU
0.00925926	0	White	Not Hispanic or Latino	Male	GU
0.0219178	0	White	Not Hispanic or Latino	Female	Breast
0.0265957	0	White	Not Hispanic or Latino	Male	Other
0.0240964	0	Other	Hispanic or Latino	Female	Breast
0.013245	0	White	Hispanic or Latino	Male	GU
0.0234375	0	White	Not Hispanic or Latino	Male	GU
0.0115942	0	White	Not Hispanic or Latino	Female	Breast
0.0182232	0	White	Not Hispanic or Latino	Female	Breast
0	0	White	Not Hispanic or Latino	Female	Breast
0.0517241	0	White	Not Hispanic or Latino	Female	Breast
0.368889	0	White	Not Hispanic or Latino	Female	Breast
0.0025	0	White	Not Hispanic or Latino	Female	Breast
0.0614334	0	White	Not Hispanic or Latino	Female	Breast
0.0077821	0	White	Not Hispanic or Latino	Male	GU
0.0172414	0	White	Not Hispanic or Latino	Male	GU
0	0	White	Not Hispanic or Latino	Male	GU
0.0148368	0	White	Not Hispanic or Latino	Male	GU
0.404255	1	Black	Not Hispanic or Latino	Female	Breast
0.28626	0	Black	Not Hispanic or Latino	Female	Breast
0.246875	1	Black	Not Hispanic or Latino	Female	Breast
0.0214724	0	White	Not Hispanic or Latino	Female	GU
0.013289	0	White	Not Hispanic or Latino	Male	Other
0.283582	1	Asian	Not Hispanic or Latino	Male	GU
0.0179641	0	White	Not Hispanic or Latino	Male	GU
0.21645	1	Black	Not Hispanic or Latino	Female	Breast
0.214844	0	Black	Not Hispanic or Latino	Female	Breast
0.0470588	0	White	Not Hispanic or Latino	Male	Other
0.0352941	0	White	Not Hispanic or Latino	Male	Other
0.059375	0	White	Not Hispanic or Latino	Female	GU
0.0492308	0	White	Not Hispanic or Latino	Female	GU
0.0315186	0	White	Not Hispanic or Latino	Female	GU
0.0262295	0	Other	Hispanic or Latino	Male	GU
0.0411392	0	Other	Hispanic or Latino	Male	GU
0.0352564	0	Other	Hispanic or Latino	Male	GU
0.0214724	0	Other	Hispanic or Latino	Male	GU
0.0885609	0	Other	Not Hispanic or Latino	Male	GU
0.10828	0	Other	Not Hispanic or Latino	Male	GU
0.258621	0	Other	Not Hispanic or Latino	Male	GU
0.13245	0	Other	Not Hispanic or Latino	Male	GU
0.155172	0	Other	Not Hispanic or Latino	Male	GU
0.253219	0	Other	Not Hispanic or Latino	Male	GU
0.056338	0	White	Not Hispanic or Latino	Female	Other
0.0204082	0	White	Not Hispanic or Latino	Female	Breast
0.225352	0	White	Not Hispanic or Latino	Male	Other
0.0684411	1	White	Not Hispanic or Latino	Male	Other
0.161111	1	White	Not Hispanic or Latino	Male	Other
0.149306	0	White	Not Hispanic or Latino	Male	Other
0.118467	0	White	Hispanic or Latino	Female	Other
0.0119617	0	Other	Hispanic or Latino	Female	Breast
0.00512821	0	White	Not Hispanic or Latino	Female	Breast
0.00483092	0	White	Not Hispanic or Latino	Female	Other
0.261603	0	Other	Hispanic or Latino	Male	GU
0.0619469	0	Other	Hispanic or Latino	Male	GU
0.0492424	0	Other	Hispanic or Latino	Male	GU
0.0125	0	White	Not Hispanic or Latino	Female	Breast
0.265306	1	Other	Hispanic or Latino	Female	Breast
0.26749	0	Other	Hispanic or Latino	Female	Breast
0.217857	0	Other	Hispanic or Latino	Male	GU
0.0631579	0	Other	Hispanic or Latino	Male	GU
0.0485075	0	Other	Hispanic or Latino	Male	GU
0.102719	0	Other	Hispanic or Latino	Male	GU
0.0779661	0	Other	Hispanic or Latino	Male	GU
0.169935	0	White	Not Hispanic or Latino	Female	GU
0.223485	0	White	Not Hispanic or Latino	Female	GU
0.0119403	0	White	Not Hispanic or Latino	Male	Other
0.025	0	White	Not Hispanic or Latino	Male	GU
0.00650759	0	White	Not Hispanic or Latino	Female	Breast
0.0119403	0	White	Not Hispanic or Latino	Male	Other
0.0397554	0	Black	Not Hispanic or Latino	Male	GU
0.0401235	0	Black	Not Hispanic or Latino	Male	GU
0.00746269	0	Other	Hispanic or Latino	Female	Breast
0.0641892	0	Other	Hispanic or Latino	Female	Breast
0.0386905	0	Black	Not Hispanic or Latino	Male	GU
0.348361	1	Black	Not Hispanic or Latino	Male	GU
0.0273038	0	Black	Not Hispanic or Latino	Male	GU
0.288889	0	Black	Not Hispanic or Latino	Male	GU
0.320312	0	Black	Not Hispanic or Latino	Male	GU
0.0119048	0	White	Not Hispanic or Latino	Male	Other
0.0142045	0	White	Not Hispanic or Latino	Female	Breast
0.00980392	0	White	Not Hispanic or Latino	Male	GU
0.0212766	0	White	Not Hispanic or Latino	Male	GU
0.0135135	0	White	Not Hispanic or Latino	Female	Breast
0.00229358	0	White	Not Hispanic or Latino	Female	Breast
0.026087	0	White	Not Hispanic or Latino	Female	Other
0.0276923	0	White	Not Hispanic or Latino	Male	GU
0.0314465	0	White	Not Hispanic or Latino	Male	GU
0.108197	0	White	Not Hispanic or Latino	Male	GU
0.00977995	0	White	Not Hispanic or Latino	Female	Breast
0.0118343	0	White	Not Hispanic or Latino	Male	GU
0.00244499	0	White	Hispanic or Latino	Female	Breast
0.0139535	0	White	Not Hispanic or Latino	Female	Breast
0.0311526	0	White	Not Hispanic or Latino	Female	Breast
0.0372671	0	White	Not Hispanic or Latino	Male	Other
0.0309598	0	White	Not Hispanic or Latino	Male	Other
0.00229358	0	Asian	Not Hispanic or Latino	Female	Breast
0.0666667	0	Asian	Not Hispanic or Latino	Female	Breast
0.0845921	0	White	Not Hispanic or Latino	Male	GU
0.0627306	0	White	Not Hispanic or Latino	Male	GU
0	0	White	Not Hispanic or Latino	Male	GU
0	0	White	Not Hispanic or Latino	Male	GU
0	0	White	Not Hispanic or Latino	Male	GU
0	0	White	Not Hispanic or Latino	Male	GU
0.0109489	0	White	Not Hispanic or Latino	Male	GU
0.0963455	0	White	Not Hispanic or Latino	Male	GU
0.0848708	0	White	Not Hispanic or Latino	Male	GU
0.0613027	0	White	Not Hispanic or Latino	Male	GU
0.0451128	0	White	Not Hispanic or Latino	Male	GU
0.0369128	0	White	Not Hispanic or Latino	Male	GU
0.00222717	0	White	Not Hispanic or Latino	Female	Breast
0.0177665	0	White	Not Hispanic or Latino	Female	Other
0.0179487	0	White	Not Hispanic or Latino	Female	Other
0.037931	0	White	Hispanic or Latino	Female	Other
0.0203252	0	White	Not Hispanic or Latino	Male	GU
0.0286738	0	White	Not Hispanic or Latino	Male	GU
0.00234742	0	White	Not Hispanic or Latino	Female	Breast
0.00477327	0	White	Unknown	Female	Breast
0.0264151	0	White	Not Hispanic or Latino	Female	Breast
0.0502283	0	White	Not Hispanic or Latino	Female	Breast
0.174242	0	White	Not Hispanic or Latino	Female	Breast
0.293173	0	White	Not Hispanic or Latino	Female	Breast
0.0347826	0	White	Not Hispanic or Latino	Female	Breast
0.0542636	0	White	Not Hispanic or Latino	Female	Breast
0.0288462	0	White	Not Hispanic or Latino	Female	Breast
0.0120773	0	White	Not Hispanic or Latino	Female	Breast
0.0202703	0	White	Not Hispanic or Latino	Female	Breast
0.0258303	1	White	Not Hispanic or Latino	Female	Breast
0.00789474	0	Other	Hispanic or Latino	Female	Breast
0.017301	0	Other	Hispanic or Latino	Male	GU
0.0194175	0	Other	Hispanic or Latino	Male	GU
0.00611621	0	Other	Hispanic or Latino	Male	GU
0.0416667	0	Other	Hispanic or Latino	Male	GU
0.016055	0	White	Not Hispanic or Latino	Female	Breast
0.0204082	0	White	Not Hispanic or Latino	Female	Breast
0.0446097	0	White	Not Hispanic or Latino	Female	Breast
0.0440678	0	White	Not Hispanic or Latino	Female	Breast
0.0337079	0	White	Not Hispanic or Latino	Female	Breast
0.0247934	0	White	Not Hispanic or Latino	Female	Breast
0.0294985	0	Other	Hispanic or Latino	Male	GU
0.0342205	0	Other	Hispanic or Latino	Male	GU
0.0406504	0	Other	Hispanic or Latino	Male	GU
0.0304878	0	Other	Hispanic or Latino	Male	GU
0.0160772	0	Other	Hispanic or Latino	Male	GU
0.0322581	0	White	Not Hispanic or Latino	Male	Other
0.0356164	0	White	Not Hispanic or Latino	Female	GU
0.0187793	0	Asian	Not Hispanic or Latino	Female	Breast
0.232727	0	White	Not Hispanic or Latino	Male	GU
0.0719178	0	White	Not Hispanic or Latino	Male	GU
0.125984	0	White	Not Hispanic or Latino	Male	Other
0.0428571	0	White	Not Hispanic or Latino	Male	GU
0.00235849	0	Black	Not Hispanic or Latino	Female	Breast
0.04	0	White	Not Hispanic or Latino	Male	GU
0.0316206	0	White	Not Hispanic or Latino	Male	GU
0.0299401	0	White	Hispanic or Latino	Female	Breast
0.033241	0	White	Not Hispanic or Latino	Female	Breast
0.0583942	0	Other	Hispanic or Latino	Male	GU
0.00968523	0	White	Not Hispanic or Latino	Female	Breast
0.0252366	0	Black	Not Hispanic or Latino	Male	GU
0.0625	0	Black	Not Hispanic or Latino	Male	GU
0.0413223	1	Black	Not Hispanic or Latino	Male	GU
0.153846	1	Black	Not Hispanic or Latino	Male	GU
0.289286	0	Black	Not Hispanic or Latino	Male	GU
0.262443	0	Black	Not Hispanic or Latino	Male	GU
0.10757	0	Black	Not Hispanic or Latino	Male	GU
0.223529	0	Black	Not Hispanic or Latino	Male	GU
0.132576	0	Black	Not Hispanic or Latino	Male	GU
0.193416	0	Black	Not Hispanic or Latino	Male	GU
0.182979	0	Black	Not Hispanic or Latino	Male	GU
0.004914	0	White	Hispanic or Latino	Female	Breast
0.196552	0	White	Not Hispanic or Latino	Male	Other
0.034188	0	White	Not Hispanic or Latino	Female	Breast
0.0310078	0	White	Not Hispanic or Latino	Female	Breast
0.0308123	0	White	Not Hispanic or Latino	Female	Breast
0.0258398	0	White	Not Hispanic or Latino	Female	Breast
0.0552326	0	White	Not Hispanic or Latino	Female	Breast
0.354167	0	White	Not Hispanic or Latino	Female	Other
0.324074	0	White	Not Hispanic or Latino	Female	Other
0.0757576	0	White	Not Hispanic or Latino	Female	Breast
0.0389222	0	White	Not Hispanic or Latino	Female	Breast
0.0225806	0	White	Not Hispanic or Latino	Male	GU
0.0643087	0	White	Not Hispanic or Latino	Male	GU
0.0552326	0	White	Not Hispanic or Latino	Male	GU
0.0928571	0	White	Not Hispanic or Latino	Male	GU
0.00689655	0	White	Not Hispanic or Latino	Male	GU
0.0133779	0	White	Not Hispanic or Latino	Male	GU
0.0126984	0	White	Not Hispanic or Latino	Male	GU
0.0434783	0	White	Not Hispanic or Latino	Female	Breast
0.03207	0	White	Not Hispanic or Latino	Female	Breast
0.0310078	0	White	Not Hispanic or Latino	Female	Breast
0.0384615	0	White	Not Hispanic or Latino	Female	Breast
0.12963	0	White	Not Hispanic or Latino	Female	Breast
0.131868	0	White	Not Hispanic or Latino	Female	Breast
0.0504732	0	White	Not Hispanic or Latino	Female	Breast
0.095941	0	White	Not Hispanic or Latino	Female	Breast
0.0078125	0	White	Not Hispanic or Latino	Male	GU
0.0193705	0	Black	Not Hispanic or Latino	Female	GU
0.0223048	0	Black	Not Hispanic or Latino	Female	GU
0.018315	0	Black	Not Hispanic or Latino	Female	GU
0.0318021	0	Black	Not Hispanic or Latino	Female	GU
0.0696203	0	Black	Not Hispanic or Latino	Female	Breast
0.0201511	0	White	Hispanic or Latino	Female	Breast
0.180556	1	White	Unknown	Female	Other
0.232365	0	White	Unknown	Female	Other
0.00473934	0	White	Hispanic or Latino	Female	Breast
0.026393	0	White	Not Hispanic or Latino	Female	Breast
0.0228758	0	White	Not Hispanic or Latino	Female	Breast
0.0237288	0	White	Not Hispanic or Latino	Male	GU
0.0487805	0	White	Not Hispanic or Latino	Female	Other
0.0168919	1	White	Not Hispanic or Latino	Male	GU
0.225914	0	White	Not Hispanic or Latino	Male	GU
0.0071599	0	White	Not Hispanic or Latino	Female	Breast
0.0523077	0	White	Not Hispanic or Latino	Male	Other
0.0268456	0	White	Not Hispanic or Latino	Male	GU
0.0373134	0	White	Not Hispanic or Latino	Male	GU
0.0264901	0	White	Not Hispanic or Latino	Male	GU
0.0465116	0	White	Not Hispanic or Latino	Female	Other
0.0625	0	Black	Not Hispanic or Latino	Female	Breast
0.00232558	0	White	Not Hispanic or Latino	Female	Breast
0.0160428	0	White	Not Hispanic or Latino	Female	Breast
0.0151057	0	White	Not Hispanic or Latino	Male	Other
0.0348837	0	Black	Not Hispanic or Latino	Male	GU
0.00471698	0	White	Not Hispanic or Latino	Male	GU
0	0	White	Not Hispanic or Latino	Male	GU
0.091954	0	Asian	Not Hispanic or Latino	Male	GU
0.04375	0	White	Not Hispanic or Latino	Female	Breast
0.00689655	0	White	Not Hispanic or Latino	Female	Breast
0.00452489	0	White	Not Hispanic or Latino	Female	Breast
0.0223642	0	White	Not Hispanic or Latino	Male	GU
0.00967742	0	White	Not Hispanic or Latino	Male	GU
0.0898876	0	White	Not Hispanic or Latino	Male	GU
0.00632911	0	White	Not Hispanic or Latino	Male	GU
0.0585586	0	Black	Not Hispanic or Latino	Female	Breast
0.0557769	0	Black	Not Hispanic or Latino	Female	Breast
0.0443213	0	White	Not Hispanic or Latino	Female	Breast
0.0205656	0	White	Not Hispanic or Latino	Female	Breast
0.0114416	0	White	Not Hispanic or Latino	Female	Breast
0.0255682	0	White	Not Hispanic or Latino	Female	GU
0.0346667	0	White	Not Hispanic or Latino	Female	GU
0.0404624	0	White	Not Hispanic or Latino	Female	GU
0.2	0	White	Not Hispanic or Latino	Female	GU
0.279851	0	White	Not Hispanic or Latino	Female	GU
0.0872483	0	White	Not Hispanic or Latino	Female	GU
0.107266	0	White	Not Hispanic or Latino	Female	GU
0.0294118	0	White	Not Hispanic or Latino	Male	GU
0.0416667	0	White	Not Hispanic or Latino	Male	GU
0.03663	0	White	Not Hispanic or Latino	Male	GU
0.0909091	0	White	Not Hispanic or Latino	Male	GU
0.075	0	White	Not Hispanic or Latino	Male	GU
0.0577617	0	White	Not Hispanic or Latino	Male	GU
0.0238095	0	White	Not Hispanic or Latino	Male	GU
0.0308989	0	White	Not Hispanic or Latino	Male	GU
0.0224359	0	White	Not Hispanic or Latino	Male	GU
0.0275862	1	White	Not Hispanic or Latino	Male	GU
0.00488998	0	White	Not Hispanic or Latino	Female	Breast
0.0807453	0	White	Not Hispanic or Latino	Male	GU
0.0510511	0	White	Not Hispanic or Latino	Male	GU
0.0310345	0	White	Not Hispanic or Latino	Male	GU
0.172414	0	White	Not Hispanic or Latino	Male	GU
0.220339	0	White	Not Hispanic or Latino	Male	GU
0.241877	0	White	Not Hispanic or Latino	Male	GU
0.240602	0	White	Not Hispanic or Latino	Male	GU
0.2249	1	White	Not Hispanic or Latino	Male	GU
0.244275	1	White	Not Hispanic or Latino	Male	GU
0.264228	0	White	Not Hispanic or Latino	Male	GU
0.219512	0	White	Not Hispanic or Latino	Male	GU
0.2249	0	White	Not Hispanic or Latino	Male	GU
0.161404	0	White	Not Hispanic or Latino	Male	GU
0.0742706	0	White	Not Hispanic or Latino	Female	GU
0.0535211	0	White	Not Hispanic or Latino	Female	GU
0.0278481	0	White	Not Hispanic or Latino	Female	GU
0.0191781	0	White	Not Hispanic or Latino	Female	GU
0.0219436	0	White	Not Hispanic or Latino	Female	GU
0	0	White	Not Hispanic or Latino	Female	GU
0.317181	0	Black	Not Hispanic or Latino	Female	Breast
0.365145	1	White	Not Hispanic or Latino	Male	GU
0.309091	0	White	Not Hispanic or Latino	Male	GU
0.253333	0	White	Not Hispanic or Latino	Male	GU
0.288703	0	White	Not Hispanic or Latino	Male	GU
0.0474684	0	White	Not Hispanic or Latino	Male	GU
0.0135135	0	Other	Hispanic or Latino	Female	Breast
0.0522876	0	White	Not Hispanic or Latino	Male	GU
0.210938	0	White	Not Hispanic or Latino	Male	GU
0.150794	0	White	Not Hispanic or Latino	Male	GU
0.0915033	0	White	Not Hispanic or Latino	Male	GU
0.0231788	0	White	Not Hispanic or Latino	Male	GU
0.0186335	0	White	Not Hispanic or Latino	Male	GU
0.0404412	0	White	Not Hispanic or Latino	Male	GU
0.0470588	0	White	Not Hispanic or Latino	Male	GU
0.04	0	White	Not Hispanic or Latino	Female	Breast
0.0306513	0	White	Not Hispanic or Latino	Female	Breast
0.0402685	1	White	Not Hispanic or Latino	Female	Breast
0.0231214	0	White	Not Hispanic or Latino	Male	GU
0.040146	0	White	Not Hispanic or Latino	Female	Breast
0.0419162	0	White	Not Hispanic or Latino	Female	Breast
0.00307692	0	Other	Hispanic or Latino	Male	Other
0.0284091	0	White	Not Hispanic or Latino	Female	Breast
0.336879	0	White	Not Hispanic or Latino	Female	Breast
0.0342466	0	White	Not Hispanic or Latino	Male	GU
0.0140449	0	White	Not Hispanic or Latino	Female	Breast
0.303419	0	Asian	Not Hispanic or Latino	Female	Breast
0.325843	0	Asian	Not Hispanic or Latino	Female	Breast
0.0967742	1	Asian	Not Hispanic or Latino	Female	Breast
0.370518	1	Asian	Not Hispanic or Latino	Female	Breast
0.254902	0	Asian	Not Hispanic or Latino	Female	Breast
0.176471	0	Asian	Not Hispanic or Latino	Female	Breast
0.147239	1	Asian	Not Hispanic or Latino	Female	Breast
0.0301508	0	Other	Hispanic or Latino	Male	GU
0.177686	0	Other	Hispanic or Latino	Male	GU
0.0843882	0	Other	Hispanic or Latino	Male	GU
0.0524017	0	Other	Hispanic or Latino	Male	GU
0.109434	0	Other	Hispanic or Latino	Male	GU
0.055336	0	Other	Hispanic or Latino	Male	GU
0.115942	0	Other	Hispanic or Latino	Male	GU
0.111111	0	Other	Hispanic or Latino	Male	GU
0.0325203	0	Other	Hispanic or Latino	Male	GU
0.0650407	0	Other	Hispanic or Latino	Male	GU
0.0580913	0	Other	Hispanic or Latino	Male	GU
0.226244	0	Other	Hispanic or Latino	Male	GU
0.017341	0	Black	Not Hispanic or Latino	Female	Breast
0.0841121	0	White	Not Hispanic or Latino	Male	GU
0.190476	0	White	Not Hispanic or Latino	Male	GU
0.00319489	0	White	Not Hispanic or Latino	Male	GU
0.0210526	0	White	Not Hispanic or Latino	Male	GU
0.0982456	0	White	Not Hispanic or Latino	Male	GU
0.0881226	0	White	Not Hispanic or Latino	Male	GU
0.0101695	0	White	Not Hispanic or Latino	Male	GU
0.016835	0	White	Not Hispanic or Latino	Male	GU
0.0157729	0	White	Not Hispanic or Latino	Male	GU
0.22619	0	White	Not Hispanic or Latino	Male	GU
0.0365297	0	White	Not Hispanic or Latino	Male	GU
0.117647	0	White	Not Hispanic or Latino	Male	GU
0.167401	0	White	Not Hispanic or Latino	Male	GU
0.0533333	0	Other	Hispanic or Latino	Female	Breast
0.0382979	1	Other	Hispanic or Latino	Female	Breast
0.174905	1	Other	Hispanic or Latino	Female	Breast
0.292818	0	Other	Hispanic or Latino	Female	Breast
0.016835	0	White	Not Hispanic or Latino	Female	Other
0.107981	0	Black	Not Hispanic or Latino	Female	Breast
0.0666667	0	Black	Not Hispanic or Latino	Female	Breast
0.00478469	0	White	Not Hispanic or Latino	Male	GU
0.00664452	0	White	Not Hispanic or Latino	Male	GU
0.0212766	0	White	Not Hispanic or Latino	Male	GU
0.0243902	0	White	Not Hispanic or Latino	Female	GU
0.0134409	0	White	Hispanic or Latino	Female	Breast
0.0143266	0	Other	Hispanic or Latino	Male	Other
0.238095	0	Other	Hispanic or Latino	Male	Other
0.243697	1	Other	Hispanic or Latino	Male	Other
0.214286	1	Other	Hispanic or Latino	Male	Other
0.207792	1	Other	Hispanic or Latino	Male	Other
0.0210526	0	Other	Hispanic or Latino	Female	Breast
0.0167064	0	White	Not Hispanic or Latino	Female	Breast
0.0169972	0	White	Not Hispanic or Latino	Male	GU
0.0157233	0	White	Not Hispanic or Latino	Male	GU
0.0578778	0	White	Not Hispanic or Latino	Male	GU
0.0685358	0	White	Not Hispanic or Latino	Male	GU
0.0645161	0	White	Not Hispanic or Latino	Male	GU
0.0714286	0	White	Not Hispanic or Latino	Female	Breast
0.126888	0	White	Not Hispanic or Latino	Female	Breast
0.003125	0	White	Not Hispanic or Latino	Male	Other
0	0	White	Not Hispanic or Latino	Female	Breast
0.0187668	0	White	Not Hispanic or Latino	Female	Breast
0.00649351	0	White	Not Hispanic or Latino	Male	GU
0.278761	0	Black	Hispanic or Latino	Female	Breast
0.0215385	1	White	Not Hispanic or Latino	Male	GU
0.0282132	1	White	Not Hispanic or Latino	Male	GU
0.192825	0	White	Not Hispanic or Latino	Male	GU
0.235507	0	White	Not Hispanic or Latino	Male	GU
0.00324675	0	White	Not Hispanic or Latino	Male	GU
0.0340426	0	Other	Hispanic or Latino	Male	GU
0.0268456	0	Other	Hispanic or Latino	Male	GU
0.00297619	0	White	Not Hispanic or Latino	Male	GU
0.0962733	0	Black	Not Hispanic or Latino	Female	GU
0.0565371	0	Black	Not Hispanic or Latino	Female	GU
0.0662461	0	Black	Not Hispanic or Latino	Female	GU
0.0503876	0	Black	Not Hispanic or Latino	Female	GU
0.00254453	0	White	Not Hispanic or Latino	Male	Other
0.018617	0	White	Hispanic or Latino	Male	GU
0.0372671	0	White	Hispanic or Latino	Male	GU
0.045977	0	White	Hispanic or Latino	Male	GU
0.0271084	0	White	Hispanic or Latino	Male	GU
0.039886	0	White	Hispanic or Latino	Male	GU
0.00318471	0	White	Hispanic or Latino	Male	GU
0.245192	0	Black	Not Hispanic or Latino	Female	Breast
0.0138408	0	White	Not Hispanic or Latino	Male	GU
0.0119522	0	White	Not Hispanic or Latino	Male	GU
0.0117188	0	White	Not Hispanic or Latino	Male	GU
0.00909091	0	White	Not Hispanic or Latino	Male	Other
0.0182371	0	White	Not Hispanic or Latino	Male	GU
0.00917431	0	White	Not Hispanic or Latino	Male	GU
0.0212766	0	White	Not Hispanic or Latino	Male	GU
0.0231023	0	White	Not Hispanic or Latino	Male	GU
0.0119617	0	White	Not Hispanic or Latino	Female	Breast
0.0152284	0	White	Not Hispanic or Latino	Female	Breast
0.0183246	0	White	Not Hispanic or Latino	Female	Breast
0.0225806	0	White	Not Hispanic or Latino	Female	Breast
0.0440252	0	White	Not Hispanic or Latino	Female	Breast
0.0172414	0	White	Not Hispanic or Latino	Female	Breast
0.0288184	0	White	Not Hispanic or Latino	Female	Breast
0.0314961	0	White	Not Hispanic or Latino	Female	Breast
0.0629371	0	Black	Not Hispanic or Latino	Male	GU
0.00761421	0	White	Not Hispanic or Latino	Female	Breast
0.019943	0	White	Not Hispanic or Latino	Female	Breast
0.0483384	0	White	Not Hispanic or Latino	Male	GU
0.0434783	0	White	Not Hispanic or Latino	Male	GU
0.028754	0	White	Not Hispanic or Latino	Male	GU
0.181208	0	White	Not Hispanic or Latino	Male	GU
0.0181818	1	Asian	Not Hispanic or Latino	Female	Breast
0.168874	0	Asian	Not Hispanic or Latino	Female	Breast
0.0344828	0	White	Not Hispanic or Latino	Male	GU
0.0526316	0	White	Not Hispanic or Latino	Male	GU
0.021021	0	White	Not Hispanic or Latino	Male	GU
0.0346154	0	White	Not Hispanic or Latino	Male	GU
0.0342857	0	White	Not Hispanic or Latino	Male	GU
0.0130435	0	White	Not Hispanic or Latino	Female	Breast
0.00234192	0	White	Not Hispanic or Latino	Female	Breast
0.00651466	0	White	Hispanic or Latino	Male	GU
0.0330882	1	Black	Not Hispanic or Latino	Male	GU
0.181208	0	White	Not Hispanic or Latino	Male	GU
0.0274914	0	White	Not Hispanic or Latino	Male	GU
0.00226244	0	White	Not Hispanic or Latino	Female	Breast
0.00647249	0	White	Not Hispanic or Latino	Male	GU
0.03207	0	White	Not Hispanic or Latino	Male	GU
0.0276923	0	White	Not Hispanic or Latino	Male	GU
0.112727	0	White	Not Hispanic or Latino	Male	GU
0.0377358	0	Other	Hispanic or Latino	Male	GU
0.0537634	0	Other	Hispanic or Latino	Male	GU
0.041841	0	Other	Hispanic or Latino	Male	GU
0.033241	0	Other	Hispanic or Latino	Male	GU
0.0349854	0	Other	Hispanic or Latino	Male	GU
0.0561056	0	Other	Hispanic or Latino	Male	GU
0.0522648	0	Other	Hispanic or Latino	Male	GU
0.0135747	0	White	Not Hispanic or Latino	Female	Breast
0.00938967	0	Asian	Not Hispanic or Latino	Female	Breast
0.0921986	0	White	Not Hispanic or Latino	Male	Other
0.0581395	0	White	Not Hispanic or Latino	Male	Other
0.00719424	0	Asian	Not Hispanic or Latino	Female	Breast
0.0471014	0	White	Not Hispanic or Latino	Male	GU
0.0771704	0	White	Not Hispanic or Latino	Male	GU
0.0384615	0	White	Not Hispanic or Latino	Male	GU
0.035461	0	White	Not Hispanic or Latino	Male	GU
0.035461	0	White	Not Hispanic or Latino	Male	GU
0.0352113	0	White	Not Hispanic or Latino	Male	GU
0.284483	1	White	Not Hispanic or Latino	Male	GU
0.00704225	0	White	Not Hispanic or Latino	Female	Breast
0.0883978	0	White	Not Hispanic or Latino	Female	Breast
0.0897436	0	White	Not Hispanic or Latino	Female	Other
0.0168067	0	White	Not Hispanic or Latino	Female	Other
0.264407	0	White	Not Hispanic or Latino	Female	Other
0.320463	1	White	Not Hispanic or Latino	Female	Other
0.0162037	0	White	Not Hispanic or Latino	Female	Other
0.0406977	0	White	Not Hispanic or Latino	Female	Other
0.0257143	0	White	Not Hispanic or Latino	Female	Other
0.0339506	0	White	Not Hispanic or Latino	Female	Other
0.0183486	0	White	Not Hispanic or Latino	Female	Breast
0.231405	1	White	Not Hispanic or Latino	Female	Breast
0.37156	0	White	Not Hispanic or Latino	Female	Breast
0.27234	0	White	Not Hispanic or Latino	Female	Breast
0.0855019	0	White	Not Hispanic or Latino	Female	Breast
0.141956	0	White	Not Hispanic or Latino	Female	Breast
0.0473934	0	White	Not Hispanic or Latino	Female	Breast
0.0401146	0	White	Not Hispanic or Latino	Female	Breast
0.0294118	0	White	Not Hispanic or Latino	Female	Breast
0.0536913	0	White	Not Hispanic or Latino	Female	Breast
0.0308219	0	White	Not Hispanic or Latino	Female	Breast
0.045584	0	White	Not Hispanic or Latino	Female	Breast
0.0300546	1	White	Not Hispanic or Latino	Female	Breast
0.0228426	1	White	Not Hispanic or Latino	Female	Breast
0.124242	0	Black	Not Hispanic or Latino	Male	GU
0.122699	0	Black	Not Hispanic or Latino	Male	GU
0.0429043	0	White	Not Hispanic or Latino	Female	GU
0.175497	0	White	Not Hispanic or Latino	Female	GU
0.158576	0	White	Not Hispanic or Latino	Female	GU
0.255814	0	White	Not Hispanic or Latino	Female	GU
0.0209581	0	White	Not Hispanic or Latino	Female	Breast
0.0097561	0	White	Not Hispanic or Latino	Male	GU
0.0204778	0	White	Not Hispanic or Latino	Male	GU
0.0584192	0	White	Not Hispanic or Latino	Male	GU
0.0886076	0	White	Not Hispanic or Latino	Male	GU
0.0401235	0	White	Not Hispanic or Latino	Male	GU
0.00621118	0	White	Not Hispanic or Latino	Male	Other
0.0538721	0	White	Not Hispanic or Latino	Female	GU
0.00252525	0	Black	Unknown	Female	Breast
0.0551471	0	Black	Unknown	Female	Breast
0.00928793	0	White	Not Hispanic or Latino	Male	GU
0.0377358	0	White	Not Hispanic or Latino	Male	GU
0.332155	0	White	Not Hispanic or Latino	Female	Breast
0.15	0	White	Not Hispanic or Latino	Female	Breast
0.0294985	0	White	Hispanic or Latino	Male	GU
0.0353698	0	White	Not Hispanic or Latino	Male	Other
0.0837209	0	Other	Hispanic or Latino	Female	Breast
0.0421053	0	Other	Hispanic or Latino	Female	Breast
0.0333333	0	Asian	Not Hispanic or Latino	Female	GU
0.0111857	0	White	Not Hispanic or Latino	Female	Breast
0.14978	0	Other	Hispanic or Latino	Female	Unknown
0.0228137	0	White	Not Hispanic or Latino	Male	GU
0.028125	0	White	Not Hispanic or Latino	Male	GU
0.0176768	0	Black	Not Hispanic or Latino	Female	Breast
0.153374	0	Black	Not Hispanic or Latino	Female	Breast
0.0104167	0	Other	Hispanic or Latino	Female	Breast
0.0432432	0	Asian	Not Hispanic or Latino	Female	Breast
0.0135135	0	White	Not Hispanic or Latino	Female	Breast
0.0183066	0	White	Not Hispanic or Latino	Female	Breast
0.0229226	0	White	Not Hispanic or Latino	Male	Other
0.0452675	0	Other	Hispanic or Latino	Male	Other
0.0875421	0	Other	Hispanic or Latino	Male	Other
0.00925926	0	White	Not Hispanic or Latino	Female	Breast
0.103203	0	White	Not Hispanic or Latino	Male	GU
0.0856031	0	White	Not Hispanic or Latino	Male	GU
0.0176471	0	White	Not Hispanic or Latino	Male	GU
0.0428135	0	White	Not Hispanic or Latino	Male	GU
0.026087	0	White	Not Hispanic or Latino	Male	GU
0.028754	0	White	Not Hispanic or Latino	Male	GU
0.0338462	0	White	Not Hispanic or Latino	Male	GU
0.0801394	0	White	Not Hispanic or Latino	Male	GU
0.236934	0	White	Not Hispanic or Latino	Male	GU
0.274648	0	White	Not Hispanic or Latino	Male	GU
0.0146341	0	Asian	Not Hispanic or Latino	Female	Breast
0.0502646	0	White	Hispanic or Latino	Female	Breast
0.0470219	0	Other	Hispanic or Latino	Male	Other
0.0198238	0	White	Not Hispanic or Latino	Female	Breast
0.00982801	0	Black	Not Hispanic or Latino	Female	Breast
0.0442177	0	White	Hispanic or Latino	Female	Breast
0.019774	0	White	Hispanic or Latino	Female	Breast
0.0182371	0	Black	Not Hispanic or Latino	Male	GU
0.00483092	0	Black	Not Hispanic or Latino	Male	GU
0.0132743	0	White	Not Hispanic or Latino	Female	Breast
0.0184615	0	White	Not Hispanic or Latino	Male	GU
0.0162338	0	White	Not Hispanic or Latino	Male	GU
0.0060241	0	White	Not Hispanic or Latino	Male	GU
0.0393013	0	Other	Hispanic or Latino	Male	GU
0.0326531	0	Other	Hispanic or Latino	Male	GU
0.105085	0	Other	Hispanic or Latino	Male	GU
0.0691057	0	Other	Hispanic or Latino	Male	GU
0.013089	0	Other	Hispanic or Latino	Female	Breast
0.0223464	0	White	Not Hispanic or Latino	Female	Breast
0.0133333	0	White	Not Hispanic or Latino	Female	Breast
0.00485437	0	White	Not Hispanic or Latino	Female	Breast
0.00471698	0	White	Hispanic or Latino	Female	Breast
0.0429185	0	White	Not Hispanic or Latino	Female	Breast
0.0371517	0	White	Not Hispanic or Latino	Female	Breast
0.0202429	0	White	Not Hispanic or Latino	Female	Breast
0.0339623	0	White	Not Hispanic or Latino	Female	Breast
0.019656	0	White	Not Hispanic or Latino	Female	Breast
0.0334928	0	White	Not Hispanic or Latino	Female	Breast
0.0421053	0	White	Not Hispanic or Latino	Female	Breast
0.0307692	0	White	Not Hispanic or Latino	Female	Breast
0.228782	0	White	Not Hispanic or Latino	Female	Breast
0.0977199	0	White	Not Hispanic or Latino	Female	Breast
0.033557	0	White	Not Hispanic or Latino	Male	GU
0.0407524	0	White	Not Hispanic or Latino	Male	GU
0.0965251	1	White	Not Hispanic or Latino	Male	GU
0.0238806	0	Asian	Not Hispanic or Latino	Male	Other
0.0440252	0	White	Not Hispanic or Latino	Male	GU
0.0354331	0	White	Not Hispanic or Latino	Male	GU
0.0241935	0	White	Not Hispanic or Latino	Male	GU
0.0243902	0	White	Not Hispanic or Latino	Male	GU
0.0228137	0	White	Not Hispanic or Latino	Male	GU
0.0449438	0	White	Not Hispanic or Latino	Male	GU
0.0974843	0	White	Not Hispanic or Latino	Female	GU
0.0780781	0	White	Not Hispanic or Latino	Female	GU
0.0631229	0	White	Not Hispanic or Latino	Female	GU
0.272727	0	White	Not Hispanic or Latino	Female	GU
0.00702576	0	Black	Not Hispanic or Latino	Female	Breast
0.0385965	0	White	Not Hispanic or Latino	Male	GU
0.0485437	0	White	Not Hispanic or Latino	Male	GU
0.0614887	0	White	Not Hispanic or Latino	Male	GU
0.300885	0	White	Not Hispanic or Latino	Male	GU
0.230769	0	White	Not Hispanic or Latino	Male	GU
0.321429	0	White	Not Hispanic or Latino	Male	GU
0.0127796	0	White	Not Hispanic or Latino	Male	Other
0.00692841	0	Black	Not Hispanic or Latino	Female	Breast
0.0809717	0	White	Not Hispanic or Latino	Male	GU
0.0212121	0	White	Not Hispanic or Latino	Female	Other
0.0886427	1	White	Not Hispanic or Latino	Female	GU
0.219424	1	White	Not Hispanic or Latino	Female	GU
0.16	1	White	Not Hispanic or Latino	Female	GU
0.178423	0	White	Not Hispanic or Latino	Female	GU
0.0128205	0	White	Not Hispanic or Latino	Male	GU
0.00325733	0	White	Not Hispanic or Latino	Male	GU
0	0	White	Not Hispanic or Latino	Male	GU
0	0	White	Not Hispanic or Latino	Male	GU
0	0	White	Not Hispanic or Latino	Male	GU
0.0328767	0	White	Hispanic or Latino	Female	Breast
0.212996	0	White	Not Hispanic or Latino	Male	GU
0.063253	0	White	Not Hispanic or Latino	Female	GU
0.0743034	1	White	Not Hispanic or Latino	Female	GU
0.0445104	0	White	Not Hispanic or Latino	Female	GU
0.131098	0	White	Not Hispanic or Latino	Female	GU
0.0771429	0	White	Not Hispanic or Latino	Female	GU
0.099359	0	White	Not Hispanic or Latino	Female	GU
0.424125	0	White	Not Hispanic or Latino	Female	GU
0.107692	0	White	Not Hispanic or Latino	Male	GU
0.322581	0	White	Not Hispanic or Latino	Female	Other
0.274074	0	White	Not Hispanic or Latino	Female	Other
0.165017	1	White	Not Hispanic or Latino	Male	GU
0.00233645	0	Unknown	Unknown		GU
0.0188172	0	White	Not Hispanic or Latino	Male	Other
0.0916031	1	Black	Not Hispanic or Latino	Male	GU
0.154982	1	Black	Not Hispanic or Latino	Male	GU
0.112179	1	Black	Not Hispanic or Latino	Male	GU
0.28	0	Black	Not Hispanic or Latino	Male	GU
0.279412	0	Black	Not Hispanic or Latino	Male	GU
0.0290698	0	White	Not Hispanic or Latino	Male	GU
0.0102828	0	White	Not Hispanic or Latino	Male	GU
0.0238095	0	White	Not Hispanic or Latino	Male	GU
0.0174216	0	White	Not Hispanic or Latino	Male	Other
0.0112994	0	Other	Hispanic or Latino	Female	GU
0.0960265	0	White	Not Hispanic or Latino	Male	Other
0.0165877	0	Black	Not Hispanic or Latino	Female	Breast
0.187879	0	Black	Not Hispanic or Latino	Female	Breast
0.0549133	0	Black	Not Hispanic or Latino	Female	Breast
0.0620155	0	Other	Hispanic or Latino	Female	Unknown
0.0245902	0	Black	Not Hispanic or Latino	Female	Breast
0.00228833	0	White	Not Hispanic or Latino	Female	Breast
0.00985222	0	Black	Not Hispanic or Latino	Female	Breast
0.208889	1	White	Not Hispanic or Latino	Male	Other
0.0207101	0	White	Not Hispanic or Latino	Male	Other
0.00458716	0	White	Not Hispanic or Latino	Female	Breast
0.0401338	0	White	Not Hispanic or Latino	Female	Breast
0.0297398	0	Other	Hispanic or Latino	Female	Breast
0.0159091	0	White	Not Hispanic or Latino	Female	Breast
0.0119403	0	Other	Hispanic or Latino	Male	Other
0.0588235	0	White	Not Hispanic or Latino	Male	Breast
0.0689655	0	White	Hispanic or Latino	Female	GU
0.0735294	1	White	Hispanic or Latino	Female	GU
0.214545	0	White	Hispanic or Latino	Female	GU
0.0633333	1	White	Not Hispanic or Latino	Male	GU
0.0754098	1	White	Not Hispanic or Latino	Male	GU
0.136531	0	White	Not Hispanic or Latino	Male	GU
0.20679	0	White	Not Hispanic or Latino	Male	GU
0.0318471	0	White	Not Hispanic or Latino	Male	GU
0.0290237	0	White	Not Hispanic or Latino	Female	Breast
0	1	White	Not Hispanic or Latino	Female	Breast
0.00692841	0	White	Not Hispanic or Latino	Female	Breast
0.0097561	0	White	Hispanic or Latino	Female	Breast
0.182432	0	White	Not Hispanic or Latino	Female	Other
0.188312	0	White	Not Hispanic or Latino	Female	Other
0.253394	0	White	Hispanic or Latino	Male	Other
0.252174	0	White	Hispanic or Latino	Male	Other
0.00420168	0	White	Not Hispanic or Latino	Male	GU
0.188312	0	Other	Hispanic or Latino	Male	Other
0.0173913	0	White	Not Hispanic or Latino	Female	Breast
0.0178117	0	White	Not Hispanic or Latino	Female	Breast
0.0315789	0	White	Not Hispanic or Latino	Female	Breast
0.0408805	0	White	Not Hispanic or Latino	Male	GU
0.0189873	0	White	Not Hispanic or Latino	Male	GU
0.0307167	0	White	Not Hispanic or Latino	Male	GU
0.0346021	0	White	Not Hispanic or Latino	Male	GU
0.0346021	0	White	Not Hispanic or Latino	Male	GU
0.0409556	0	White	Not Hispanic or Latino	Male	GU
0.0484848	0	White	Not Hispanic or Latino	Male	GU
0.0502959	0	White	Not Hispanic or Latino	Male	GU
0.0961538	1	White	Not Hispanic or Latino	Male	GU
0.326531	0	White	Not Hispanic or Latino	Male	GU
0.0141243	0	White	Not Hispanic or Latino	Male	GU
0.0181269	0	White	Not Hispanic or Latino	Male	GU
0.0277778	0	White	Not Hispanic or Latino	Male	GU
0.00869565	0	White	Not Hispanic or Latino	Male	GU
0.0169492	0	White	Not Hispanic or Latino	Male	GU
0.0622711	0	White	Not Hispanic or Latino	Male	GU
0.00980392	0	White	Not Hispanic or Latino	Female	Other
0.0523256	0	White	Not Hispanic or Latino	Female	Breast
0.00456621	0	White	Not Hispanic or Latino	Female	Breast
0.0833333	0	White	Not Hispanic or Latino	Female	Breast
0.0260116	0	White	Not Hispanic or Latino	Female	Breast
0.00464037	0	White	Not Hispanic or Latino	Female	Breast
0.0462428	0	White	Not Hispanic or Latino	Female	Breast
0.011655	0	White	Not Hispanic or Latino	Female	Breast
0.0045977	0	White	Not Hispanic or Latino	Female	Breast
0.00248756	0	Black	Hispanic or Latino	Female	Breast
0.0142857	0	Other	Hispanic or Latino	Male	GU
0.0294118	0	Other	Hispanic or Latino	Male	GU
0	0	White	Not Hispanic or Latino	Male	GU
0.00699301	0	White	Not Hispanic or Latino	Male	GU
0.00699301	0	White	Not Hispanic or Latino	Male	GU
0.231818	0	White	Not Hispanic or Latino	Male	GU
0.0255591	0	Other	Not Hispanic or Latino	Male	GU
0.0856164	0	Other	Not Hispanic or Latino	Male	GU
0.021875	1	White	Not Hispanic or Latino	Male	Other
0.277778	0	White	Not Hispanic or Latino	Male	Other
0.0247678	0	White	Not Hispanic or Latino	Male	Other
0.0047619	0	White	Not Hispanic or Latino	Female	Other
0.00492611	0	White	Hispanic or Latino	Female	Breast
0.038961	0	White	Not Hispanic or Latino	Female	Breast
0.0310881	0	White	Not Hispanic or Latino	Female	Breast
0.0338983	0	Black	Not Hispanic or Latino	Male	GU
0.00236407	0	White	Not Hispanic or Latino	Female	Breast
0.0152439	0	White	Not Hispanic or Latino	Male	GU
0.0153846	0	White	Not Hispanic or Latino	Female	Breast
0.0170455	0	White	Not Hispanic or Latino	Female	Other
0.0177215	0	White	Not Hispanic or Latino	Male	Other
0.00239808	0	White	Not Hispanic or Latino	Female	Breast
0.0561798	0	White	Not Hispanic or Latino	Female	Breast
0.00947867	0	White	Not Hispanic or Latino	Female	Breast
0.0330189	0	White	Not Hispanic or Latino	Female	Breast
0.0206612	0	White	Not Hispanic or Latino	Female	Breast
0.0597826	0	White	Not Hispanic or Latino	Female	Breast
0.0528455	0	White	Not Hispanic or Latino	Female	Breast
0.0023753	0	Black	Not Hispanic or Latino	Female	Breast
0.0234114	0	White	Not Hispanic or Latino	Male	GU
0.0714286	0	Black	Not Hispanic or Latino	Female	Breast
0.328947	1	Black	Not Hispanic or Latino	Female	Breast
0.283105	0	Black	Not Hispanic or Latino	Female	Breast
0.257812	0	Black	Not Hispanic or Latino	Female	Breast
0.34375	0	Black	Not Hispanic or Latino	Female	Breast
0.35865	0	Black	Not Hispanic or Latino	Female	Breast
0.26009	0	Black	Not Hispanic or Latino	Female	Breast
0.210762	0	Black	Not Hispanic or Latino	Female	Breast
0.0235294	0	White	Hispanic or Latino	Male	GU
0	0	White	Not Hispanic or Latino	Female	Breast
0.0397727	0	White	Not Hispanic or Latino	Female	Other
0.0479233	0	White	Not Hispanic or Latino	Female	Other
0.0217391	0	White	Not Hispanic or Latino	Female	Other
0	0	White	Not Hispanic or Latino	Female	Breast
0.0296736	1	Other	Hispanic or Latino	Male	GU
0.016835	0	Other	Hispanic or Latino	Male	GU
0.278626	1	Other	Hispanic or Latino	Male	GU
0.195556	0	Other	Hispanic or Latino	Male	GU
0.0340314	0	White	Not Hispanic or Latino	Female	Breast
0.0171233	0	White	Not Hispanic or Latino	Male	GU
0.00890208	0	White	Not Hispanic or Latino	Male	GU
0.0584615	0	White	Not Hispanic or Latino	Male	GU
0.0243056	0	White	Not Hispanic or Latino	Male	GU
0.0285714	0	White	Not Hispanic or Latino	Male	GU
0.0149701	0	White	Not Hispanic or Latino	Male	GU
0.14557	0	White	Not Hispanic or Latino	Male	GU
0.0351438	0	White	Not Hispanic or Latino	Male	GU
0.015873	0	White	Not Hispanic or Latino	Male	GU
0.252101	1	White	Not Hispanic or Latino	Female	Breast
0.0740741	0	White	Not Hispanic or Latino	Male	Other
0.0361842	0	White	Not Hispanic or Latino	Male	Other
0.0618893	0	White	Not Hispanic or Latino	Male	Other
0.0134831	0	White	Not Hispanic or Latino	Male	Other
0.0141176	0	White	Not Hispanic or Latino	Female	Breast
0.0385965	0	White	Not Hispanic or Latino	Male	GU
0.05	0	White	Not Hispanic or Latino	Male	GU
0.0536278	0	White	Not Hispanic or Latino	Male	GU
0.0942249	0	Black	Not Hispanic or Latino	Male	GU
0.186047	0	Black	Not Hispanic or Latino	Male	GU
0.0263158	1	Black	Not Hispanic or Latino	Male	GU
0.20598	0	Black	Not Hispanic or Latino	Male	GU
0.0397554	0	Black	Not Hispanic or Latino	Male	GU
0.340909	0	Black	Not Hispanic or Latino	Male	GU
0.0258065	0	Other	Hispanic or Latino	Female	Other
0.0338462	0	Black	Not Hispanic or Latino	Female	GU
0.0459016	0	White	Not Hispanic or Latino	Female	Breast
0.0626781	0	White	Not Hispanic or Latino	Female	Breast
0.0159744	0	White	Not Hispanic or Latino	Male	GU
0.0160256	0	White	Not Hispanic or Latino	Male	GU
0.0128617	0	White	Not Hispanic or Latino	Male	GU
0.011976	0	White	Not Hispanic or Latino	Male	GU
0.0194175	0	White	Not Hispanic or Latino	Male	GU
0.019802	0	Asian	Not Hispanic or Latino	Female	Breast
0.0074813	0	Asian	Not Hispanic or Latino	Female	Breast
0.169173	1	Black	Not Hispanic or Latino	Male	GU
0.00416667	0	Black	Not Hispanic or Latino	Male	GU
0.371094	0	White	Not Hispanic or Latino	Male	Other
0.414449	0	White	Not Hispanic or Latino	Male	Other
0.371025	1	White	Not Hispanic or Latino	Male	Other
0.405063	1	White	Not Hispanic or Latino	Male	Other
0.0623053	0	White	Not Hispanic or Latino	Male	GU
0.0679612	0	White	Not Hispanic or Latino	Male	GU
0.0268657	0	White	Not Hispanic or Latino	Male	Other
0.0418251	0	Asian	Not Hispanic or Latino	Male	Other
0.0526316	0	White	Not Hispanic or Latino	Female	Other
0.0533808	0	Asian	Not Hispanic or Latino	Male	GU
0.109272	0	Asian	Not Hispanic or Latino	Male	GU
0.0332103	0	Asian	Not Hispanic or Latino	Male	GU
0.0440678	0	Asian	Not Hispanic or Latino	Male	GU
0.148515	1	Asian	Not Hispanic or Latino	Male	GU
0.238267	0	Asian	Not Hispanic or Latino	Male	GU
0.213178	0	Asian	Not Hispanic or Latino	Male	GU
0.204255	0	Asian	Not Hispanic or Latino	Male	GU
0.038674	0	Black	Not Hispanic or Latino	Female	Breast
0.0825959	0	Black	Not Hispanic or Latino	Female	Breast
0.00224215	0	Black	Not Hispanic or Latino	Female	Breast
0.00235849	0	White	Not Hispanic or Latino	Female	Breast
0.0112867	0	White	Not Hispanic or Latino	Male	GU
0.011583	0	White	Not Hispanic or Latino	Male	GU
0.0433213	0	Asian	Not Hispanic or Latino	Male	GU
0.00920245	0	Asian	Not Hispanic or Latino	Male	GU
0.0182371	0	Asian	Not Hispanic or Latino	Male	GU
0.305556	0	Asian	Not Hispanic or Latino	Male	GU
0.341772	0	Asian	Not Hispanic or Latino	Male	GU
0.116838	0	Asian	Not Hispanic or Latino	Male	GU
0.136364	1	Asian	Not Hispanic or Latino	Male	GU
0.293651	0	Asian	Not Hispanic or Latino	Male	GU
0.209059	0	Asian	Not Hispanic or Latino	Male	GU
0.254417	0	Asian	Not Hispanic or Latino	Male	GU
0.145038	0	Asian	Not Hispanic or Latino	Male	GU
0.236559	0	Asian	Not Hispanic or Latino	Male	GU
0.232727	0	Asian	Not Hispanic or Latino	Male	GU
0.241071	0	Asian	Not Hispanic or Latino	Male	GU
0.0892193	0	Asian	Not Hispanic or Latino	Male	GU
0.132911	0	White	Not Hispanic or Latino	Female	Other
0.0187668	0	White	Not Hispanic or Latino	Female	Other
0.265625	0	White	Not Hispanic or Latino	Female	Other
0.170569	0	White	Not Hispanic or Latino	Female	Other
0.0267062	0	White	Not Hispanic or Latino	Male	GU
0.0295858	0	White	Not Hispanic or Latino	Male	GU
0.0271084	0	White	Not Hispanic or Latino	Male	GU
0.0184615	0	White	Not Hispanic or Latino	Male	GU
0.0151057	0	White	Not Hispanic or Latino	Male	GU
0.00934579	0	White	Not Hispanic or Latino	Male	GU
0.0160256	0	White	Not Hispanic or Latino	Male	GU
0.0136054	0	White	Not Hispanic or Latino	Male	GU
0.0459016	0	White	Not Hispanic or Latino	Male	GU
0.0121951	0	White	Not Hispanic or Latino	Female	Breast
0.0391061	0	White	Not Hispanic or Latino	Female	Breast
0.0255591	0	White	Not Hispanic or Latino	Female	Breast
0.016055	0	White	Not Hispanic or Latino	Female	Breast
0	0	White	Not Hispanic or Latino	Female	Breast
0.0208955	0	White	Not Hispanic or Latino	Male	GU
0.0245098	0	White	Not Hispanic or Latino	Female	Breast
0.036036	0	White	Not Hispanic or Latino	Female	Breast
0.00865801	0	White	Not Hispanic or Latino	Male	GU
0	0	White	Not Hispanic or Latino	Male	GU
0.00574713	0	White	Not Hispanic or Latino	Male	GU
0.00578035	0	White	Not Hispanic or Latino	Male	GU
0.0148368	0	White	Not Hispanic or Latino	Male	GU
0.0121951	0	Black	Not Hispanic or Latino	Female	Breast
0.0159091	0	White	Not Hispanic or Latino	Female	Other
0.0136054	0	White	Not Hispanic or Latino	Female	Breast
0.0104895	0	White	Not Hispanic or Latino	Male	GU
0.208494	1	Asian	Not Hispanic or Latino	Male	GU
0.05	1	Asian	Not Hispanic or Latino	Male	GU
0.202532	0	Asian	Not Hispanic or Latino	Male	GU
0.0178042	0	White	Not Hispanic or Latino	Male	GU
0.230216	0	White	Not Hispanic or Latino	Male	GU
0.0759494	0	White	Not Hispanic or Latino	Male	GU
0.153226	0	White	Not Hispanic or Latino	Male	GU
0.0232558	0	White	Not Hispanic or Latino	Male	GU
0.0196721	0	White	Not Hispanic or Latino	Male	GU
0.0198675	0	White	Not Hispanic or Latino	Male	GU
0.00712589	0	White	Not Hispanic or Latino	Male	GU
0.0310345	0	Black	Not Hispanic or Latino	Male	Other
0.0113636	0	White	Not Hispanic or Latino	Female	Breast
0.0277778	0	White	Not Hispanic or Latino	Female	Breast
0.0472103	0	Other	Hispanic or Latino	Male	GU
0.00766284	0	White	Not Hispanic or Latino	Male	Other
0.0123762	0	Other	Hispanic or Latino	Female	Breast
0.073955	0	Asian	Not Hispanic or Latino	Female	Breast
0.100575	0	Asian	Not Hispanic or Latino	Female	Breast
0.179331	0	Asian	Not Hispanic or Latino	Female	Breast
0.169139	0	Asian	Not Hispanic or Latino	Female	Breast
0.125874	0	Asian	Not Hispanic or Latino	Female	Breast
0.0434783	0	Asian	Not Hispanic or Latino	Female	Breast
0.121739	0	Asian	Not Hispanic or Latino	Female	Breast
0.00619195	0	White	Not Hispanic or Latino	Male	GU
0.00362319	0	White	Not Hispanic or Latino	Male	GU
0.0108303	0	White	Not Hispanic or Latino	Male	GU
0.0107527	0	White	Not Hispanic or Latino	Male	GU
0.00341297	0	White	Not Hispanic or Latino	Male	GU
0.0137457	0	White	Not Hispanic or Latino	Male	GU
0.0232558	0	White	Not Hispanic or Latino	Male	GU
0.0225806	0	White	Not Hispanic or Latino	Male	GU
0.0306748	0	White	Not Hispanic or Latino	Male	GU
0.00671141	0	White	Not Hispanic or Latino	Male	GU
0.0265957	0	White	Not Hispanic or Latino	Female	Other
0.0125313	0	White	Not Hispanic or Latino	Male	GU
0.1875	0	White	Not Hispanic or Latino	Male	GU
0.225225	0	White	Not Hispanic or Latino	Male	GU
0.248869	0	White	Not Hispanic or Latino	Male	GU
0.189873	1	White	Not Hispanic or Latino	Male	GU
0.0705128	0	White	Not Hispanic or Latino	Female	GU
0.0260116	0	White	Unknown	Male	GU
0.0159151	0	White	Hispanic or Latino	Female	Breast
0.0277008	0	White	Hispanic or Latino	Female	Breast
0.0391061	0	Other	Hispanic or Latino	Female	GU
0.0627063	0	Other	Hispanic or Latino	Female	GU
0.100313	0	Other	Hispanic or Latino	Female	GU
0.115016	1	Other	Hispanic or Latino	Female	GU
0.313725	1	Other	Hispanic or Latino	Female	GU
0.13355	0	Other	Hispanic or Latino	Female	GU
0.214511	0	Other	Hispanic or Latino	Female	GU
0.207668	1	Other	Hispanic or Latino	Female	GU
0.271654	1	Other	Hispanic or Latino	Female	GU
0.261818	1	Other	Hispanic or Latino	Female	GU
0.0348101	0	White	Not Hispanic or Latino	Male	GU
0.0859873	0	White	Not Hispanic or Latino	Male	GU
0.0409357	0	White	Not Hispanic or Latino	Male	GU
0.0534591	0	White	Not Hispanic or Latino	Male	GU
0.0352304	0	Black	Not Hispanic or Latino	Female	Breast
0.016	0	Other	Hispanic or Latino	Male	GU
0.0326087	0	White	Hispanic or Latino	Female	Breast
0.0446429	0	Other	Hispanic or Latino	Female	Breast
0.107143	0	Other	Hispanic or Latino	Female	Breast
0.107477	0	Other	Hispanic or Latino	Female	Breast
0.147766	0	Other	Hispanic or Latino	Female	Breast
0.139932	0	Other	Hispanic or Latino	Female	Breast
0.00728155	0	Other	Hispanic or Latino	Female	Breast
0.0690789	0	Other	Hispanic or Latino	Female	Breast
0.0405405	0	Other	Hispanic or Latino	Female	Breast
0.00714286	0	Other	Hispanic or Latino	Female	Breast
0.0640244	0	White	Not Hispanic or Latino	Female	Breast
0.0524476	0	White	Not Hispanic or Latino	Male	GU
0.0071599	0	Other	Hispanic or Latino	Female	Breast
0.00462963	0	White	Not Hispanic or Latino	Female	Breast
0.00837989	0	White	Not Hispanic or Latino	Female	Other
0.0234987	0	White	Not Hispanic or Latino	Female	Other
0.083004	0	Other	Hispanic or Latino	Male	GU
0.0588235	0	Other	Hispanic or Latino	Male	GU
0.00235849	0	White	Not Hispanic or Latino	Female	Breast
0.022508	0	White	Not Hispanic or Latino	Female	Breast
0.0403727	0	White	Not Hispanic or Latino	Female	Breast
0.0255591	0	White	Not Hispanic or Latino	Female	Breast
0.0485175	0	White	Not Hispanic or Latino	Female	Breast
0.0308989	1	White	Not Hispanic or Latino	Female	Breast
0.039886	0	White	Not Hispanic or Latino	Female	Breast
0.029703	0	White	Not Hispanic or Latino	Female	Breast
0.0190736	0	White	Not Hispanic or Latino	Female	Other
0.0189274	0	Asian	Not Hispanic or Latino	Male	GU
0.0280374	0	Asian	Not Hispanic or Latino	Male	GU
0.0213523	0	Asian	Not Hispanic or Latino	Male	GU
0.048	0	White	Not Hispanic or Latino	Female	GU
0.0332326	0	White	Not Hispanic or Latino	Female	GU
0.0560748	0	White	Not Hispanic or Latino	Female	GU
0.00469484	0	Asian	Not Hispanic or Latino	Female	Breast
0.102167	0	White	Not Hispanic or Latino	Female	Other
0.00681818	0	White	Unknown	Female	Unknown
0.00484262	0	Black	Not Hispanic or Latino	Female	Breast
0.0103093	0	Black	Not Hispanic or Latino	Male	GU
0.0413793	0	Black	Not Hispanic or Latino	Male	GU
0.0362538	0	Black	Not Hispanic or Latino	Male	GU
0.0501567	0	White	Not Hispanic or Latino	Female	Breast
0.0384615	0	Other	Hispanic or Latino	Male	GU
0.194853	0	Other	Hispanic or Latino	Male	GU
0.0456621	0	Other	Hispanic or Latino	Male	GU
0.120141	0	Other	Hispanic or Latino	Male	GU
0.0536398	0	Other	Hispanic or Latino	Male	GU
0.121771	0	Other	Hispanic or Latino	Male	GU
0.221429	0	White	Hispanic or Latino	Male	GU
0.22408	0	White	Hispanic or Latino	Male	GU
0.25641	1	White	Hispanic or Latino	Male	GU
0.076412	0	White	Hispanic or Latino	Male	GU
0.022082	0	White	Not Hispanic or Latino	Female	Breast
0.0189573	0	White	Not Hispanic or Latino	Female	Other
0.0210843	0	White	Not Hispanic or Latino	Female	Breast
0.0208955	0	White	Hispanic or Latino	Male	GU
0.00744417	0	Other	Hispanic or Latino	Female	Breast
0.0314961	0	Black	Not Hispanic or Latino	Male	Breast
0.0481481	0	Black	Not Hispanic or Latino	Male	Breast
0.0628931	0	Black	Not Hispanic or Latino	Male	Breast
0.0369128	0	Black	Not Hispanic or Latino	Male	Breast
0.0220588	0	White	Not Hispanic or Latino	Male	GU
0.0988593	1	White	Not Hispanic or Latino	Male	GU
0.187713	0	White	Not Hispanic or Latino	Male	GU
0.105839	0	White	Not Hispanic or Latino	Male	GU
0.0920502	0	White	Not Hispanic or Latino	Male	GU
0.180645	0	White	Not Hispanic or Latino	Male	GU
0.0472727	1	White	Not Hispanic or Latino	Male	GU
0.195364	0	White	Not Hispanic or Latino	Male	GU
0.225092	0	White	Not Hispanic or Latino	Male	GU
0.080292	0	White	Not Hispanic or Latino	Male	GU
0.0727273	0	White	Not Hispanic or Latino	Male	GU
0.117264	0	White	Not Hispanic or Latino	Female	Other
0.00913242	0	White	Not Hispanic or Latino	Female	Breast
0.0249377	0	White	Not Hispanic or Latino	Female	Breast
0.0700637	0	White	Not Hispanic or Latino	Male	GU
0.045584	0	White	Not Hispanic or Latino	Male	GU
0.0230263	0	White	Not Hispanic or Latino	Male	GU
0.0185615	0	White	Not Hispanic or Latino	Female	Other
0.0824742	0	White	Not Hispanic or Latino	Female	Breast
0.0096463	0	White	Not Hispanic or Latino	Male	Other
0.18543	0	White	Not Hispanic or Latino	Female	Breast
0.034749	0	White	Not Hispanic or Latino	Female	Breast
0.0530973	0	Black	Not Hispanic or Latino	Female	GU
0.0110193	0	White	Not Hispanic or Latino	Female	Breast
0.0175439	0	Other	Hispanic or Latino	Female	Breast
0.0124224	0	Black	Not Hispanic or Latino	Male	GU
0.049505	0	Black	Not Hispanic or Latino	Male	GU
0.109589	0	Black	Not Hispanic or Latino	Male	GU
0.136719	0	Black	Not Hispanic or Latino	Male	GU
0.00589971	0	White	Not Hispanic or Latino	Male	GU
0.272727	1	White	Not Hispanic or Latino	Male	GU
0.186508	1	White	Not Hispanic or Latino	Male	GU
0.216783	0	White	Not Hispanic or Latino	Male	GU
0.167857	0	White	Not Hispanic or Latino	Male	GU
0.21645	0	White	Not Hispanic or Latino	Male	GU
0.189474	0	White	Not Hispanic or Latino	Male	GU
0.0215827	0	White	Not Hispanic or Latino	Male	GU
0.0373832	0	White	Not Hispanic or Latino	Male	GU
0.0833333	0	White	Not Hispanic or Latino	Male	GU
0.0474576	0	White	Not Hispanic or Latino	Male	GU
0.0757098	0	White	Not Hispanic or Latino	Male	GU
0.00613497	0	White	Not Hispanic or Latino	Male	GU
0.003367	0	White	Not Hispanic or Latino	Male	GU
0.0153846	0	White	Not Hispanic or Latino	Female	Breast
0.0113895	0	White	Not Hispanic or Latino	Female	Breast
0.0462963	0	Black	Not Hispanic or Latino	Female	Breast
0.0354839	0	Black	Not Hispanic or Latino	Female	Breast
0.141066	0	Black	Not Hispanic or Latino	Female	Breast
0.0579268	0	White	Not Hispanic or Latino	Male	GU
0.0344828	0	White	Not Hispanic or Latino	Male	GU
0.0235294	0	White	Not Hispanic or Latino	Male	GU
0.0193906	0	Black	Not Hispanic or Latino	Female	Breast
0.0261194	0	White	Not Hispanic or Latino	Male	GU
0.0185185	0	White	Not Hispanic or Latino	Male	GU
0.159722	0	White	Not Hispanic or Latino	Female	Breast
0.0166271	0	White	Not Hispanic or Latino	Female	Breast
0.0044843	0	White	Not Hispanic or Latino	Female	Breast
0.00699301	0	White	Unknown	Female	Breast
0.0630372	0	Asian	Not Hispanic or Latino	Female	Breast
0.0206422	0	White	Not Hispanic or Latino	Female	Other
0.295833	0	White	Not Hispanic or Latino	Male	GU
0.262931	0	White	Not Hispanic or Latino	Male	GU
0.286765	0	White	Not Hispanic or Latino	Male	GU
0.0307167	0	White	Not Hispanic or Latino	Male	GU
0.00469484	0	White	Hispanic or Latino	Female	Breast
0.0224719	1	Black	Not Hispanic or Latino	Female	GU
0.432773	0	Black	Not Hispanic or Latino	Female	GU
0.334471	0	Black	Not Hispanic or Latino	Female	GU
0.304545	1	Black	Not Hispanic or Latino	Female	GU
0.256579	0	Black	Not Hispanic or Latino	Female	GU
0.0710227	0	Black	Not Hispanic or Latino	Female	GU
0.135385	0	Black	Not Hispanic or Latino	Female	GU
0.00236407	0	White	Hispanic or Latino	Female	Breast
0.120944	0	Black	Not Hispanic or Latino	Female	Other
0.0343643	0	White	Not Hispanic or Latino	Male	GU
0.0234899	0	White	Not Hispanic or Latino	Male	GU
0.0408805	0	White	Not Hispanic or Latino	Male	GU
0.0116279	0	White	Not Hispanic or Latino	Male	GU
0.0182927	0	White	Not Hispanic or Latino	Male	GU
0.0764331	0	Black	Not Hispanic or Latino	Female	Breast
0.00514139	0	Black	Not Hispanic or Latino	Female	Breast
0.0295858	0	White	Unknown	Female	Breast
0.0096463	0	White	Not Hispanic or Latino	Male	GU
0.015528	0	White	Not Hispanic or Latino	Male	GU
0.238462	0	White	Not Hispanic or Latino	Female	GU
0.0304183	0	White	Not Hispanic or Latino	Female	GU
0.0507246	0	White	Not Hispanic or Latino	Female	GU
0.0810811	0	White	Not Hispanic or Latino	Male	GU
0.11194	0	White	Not Hispanic or Latino	Male	GU
0.242424	0	White	Not Hispanic or Latino	Male	GU
0.153226	0	White	Not Hispanic or Latino	Male	GU
0.238095	0	White	Not Hispanic or Latino	Male	GU
0.0909091	0	White	Not Hispanic or Latino	Male	GU
0.212544	0	White	Not Hispanic or Latino	Male	GU
0.0206186	0	White	Not Hispanic or Latino	Male	GU
0.00230415	0	Unknown	Unknown		Breast
0.00252525	0	Black	Not Hispanic or Latino	Female	Breast
0.0352113	0	White	Not Hispanic or Latino	Female	Breast
0.00987654	0	White	Not Hispanic or Latino	Female	Breast
0.00683371	0	White	Not Hispanic or Latino	Female	Breast
0.00680272	0	White	Not Hispanic or Latino	Female	Other
0.127869	0	White	Not Hispanic or Latino	Male	GU
0.0245399	0	White	Not Hispanic or Latino	Male	Other
0.0233333	0	White	Not Hispanic or Latino	Male	Other
0.0639535	0	White	Hispanic or Latino	Female	Breast
0.0114943	0	Other	Hispanic or Latino	Male	Other
0.218391	0	Other	Hispanic or Latino	Male	GU
0.222222	0	Other	Hispanic or Latino	Male	GU
0.205323	0	Other	Hispanic or Latino	Male	GU
0.0561404	0	White	Not Hispanic or Latino	Female	Breast
0.014881	0	White	Not Hispanic or Latino	Male	GU
0.306859	0	Black	Not Hispanic or Latino	Female	Breast
0.27572	0	Black	Not Hispanic or Latino	Female	Breast
0.319549	0	Black	Not Hispanic or Latino	Female	Breast
0.28692	0	Black	Not Hispanic or Latino	Female	Breast
0.270833	0	Black	Not Hispanic or Latino	Female	Breast
0.246377	0	Black	Not Hispanic or Latino	Female	Breast
0.0755814	0	Black	Not Hispanic or Latino	Female	Breast
0.0557769	0	Black	Not Hispanic or Latino	Female	Breast
0.0898438	0	White	Not Hispanic or Latino	Female	Breast
0.0985401	0	White	Not Hispanic or Latino	Female	Breast
0.0208333	0	White	Not Hispanic or Latino	Female	Breast
0.0625	0	White	Hispanic or Latino	Female	Breast
0.00235849	0	White	Hispanic or Latino	Female	Breast
0.057508	0	White	Not Hispanic or Latino	Male	GU
0.0341615	0	White	Not Hispanic or Latino	Male	GU
0.0301205	0	White	Not Hispanic or Latino	Female	Breast
0.0957854	0	White	Not Hispanic or Latino	Female	Breast
0.0794118	0	White	Not Hispanic or Latino	Female	Breast
0.0648148	0	White	Not Hispanic or Latino	Female	Breast
0.0169082	0	White	Not Hispanic or Latino	Female	Unknown
0.0255591	0	White	Not Hispanic or Latino	Male	GU
0.016129	0	White	Not Hispanic or Latino	Male	GU
0.197628	0	White	Not Hispanic or Latino	Female	Breast
0.231579	0	White	Not Hispanic or Latino	Female	Breast
0.0426829	0	White	Not Hispanic or Latino	Female	Breast
0.0355987	0	White	Not Hispanic or Latino	Male	GU
0.0350877	0	White	Not Hispanic or Latino	Male	GU
0.0208333	0	White	Not Hispanic or Latino	Female	Breast
0.041543	0	White	Not Hispanic or Latino	Female	Breast
0.00238663	0	White	Not Hispanic or Latino	Female	Breast
0.00884956	0	White	Not Hispanic or Latino	Male	GU
0.029304	0	White	Not Hispanic or Latino	Male	GU
0.044164	0	White	Not Hispanic or Latino	Male	GU
0.0261438	0	White	Not Hispanic or Latino	Female	Breast
0.0373832	0	White	Not Hispanic or Latino	Female	Breast
0.0176991	0	White	Not Hispanic or Latino	Female	Breast
0.0229508	0	White	Not Hispanic or Latino	Female	Breast
0.0590406	0	White	Not Hispanic or Latino	Female	Breast
0.0486111	0	White	Not Hispanic or Latino	Female	Breast
0.0347826	0	Other	Hispanic or Latino	Male	GU
0.0283286	0	Other	Hispanic or Latino	Male	GU
0.147059	1	Other	Hispanic or Latino	Male	GU
0.209924	0	Other	Hispanic or Latino	Male	GU
0.242678	0	Other	Hispanic or Latino	Male	GU
0.256579	0	Other	Hispanic or Latino	Male	GU
0.19403	1	Other	Hispanic or Latino	Male	GU
0.200935	0	Other	Hispanic or Latino	Male	GU
0.0571429	0	White	Not Hispanic or Latino	Female	GU
0.0198675	0	White	Not Hispanic or Latino	Female	GU
0.0407407	0	White	Not Hispanic or Latino	Male	GU
0.0184049	0	White	Not Hispanic or Latino	Male	GU
[truncated: 35,116 more rows]

## Sheet: Figure3a
variable	shae_value_mean	shae_value_sd
days_since_last_ed	0.0153844	0.0337256
birthsex_vector_f	0.00724428	0.00883943
co2_vector_0	0.0045109	0.0139792
birthsex_vector_m	-0.00448364	0.00884769
total_bilirubin_vector_1	0.00422291	0.00727204
hct_vector_0	0.00355482	0.00878753
chloride_vector_2	-0.00338597	0.0079976
glucose_vector_1	0.00338581	0.00646172
anc_vector_2	0.00335886	0.00793424
creatinine_vector_2	0.00334185	0.00805408
anc_vector_0	-0.00323381	0.00812046
chloride_vector_0	0.00272957	0.00724357
race_vector_white_or_caucasian	0.00230586	0.00730158
acute_problem_acute_problems	0.00213532	0.00892894
m_value_clinical_vector_0	-0.00190427	0.00449232
symptom_pain	0.00188299	0.00994453
potassium_vector_0	0.0018483	0.00609816
ast_vector_1	-0.00178082	0.00491911
pt_vector_1	0.00161889	0.00628791
potassium_vector_2	-0.00158174	0.00401148
psa_vector_1	-0.00157983	0.00644119
sodium_vector_0	0.00149712	0.00497328
previous_windowed_ed_visits	0.00148304	0.00411808
ptt_vector_1	0.00147582	0.00632842
hgb_vector_0	0.00138179	0.00496558
total_bilirubin_vector_2	0.00133146	0.00450377
hct_vector_1	0.00131285	0.00365727
wbc_vector_1	0.00127971	0.00443628
pt_vector_2	0.00126672	0.006667
hgb_vector_1	0.00125794	0.00390808
chloride_vector_1	-0.00124451	0.00404771
bun_vector_2	0.00120895	0.00367819
ldh_vector_2	0.00117138	0.00485795
creatinine_vector_0	0.00114594	0.00393197
co2_vector_1	0.00112122	0.0043809
ethnicity_vector_hispanic_or_latino	0.00111414	0.00361355
ethnicity_vector_not_hispanic_or_latino	-0.0011025	0.00427038
ptt_vector_2	0.00104093	0.00639024
creatinine_vector_1	0.00103371	0.00385392
alt_vector_0	0.00103112	0.0034029
ast_vector_0	-0.00102404	0.00363103
m_value_pathologic_vector_0	-0.00100439	0.0033388
plt_count_vector_1	-0.000965357	0.00274728
hct_vector_2	-0.000957969	0.00366464
comorbidity_hypertension	-0.000954482	0.00307626
medication_endocrine_therapy	0.000951647	0.0032332
rbc_vector_1	0.000932359	0.00328352
comorbidity_fluid-electrolyte_disorder	0.00092879	0.00341794
co2_vector_2	-0.00092607	0.00313588
marital_status_vector_without_support	0.000912505	0.00419829
bun_vector_0	0.000911617	0.00304904
glucose_vector_2	0.000894041	0.00335766
sodium_vector_1	-0.000863641	0.00412973
anc_vector_1	-0.000836362	0.00456041
marital_status_vector_spousal_support	-0.000835573	0.00351422
n_value_clinical_vector_0	-0.00082441	0.00269069
inr_vector_1	0.000819867	0.00342617
ldh_vector_0	-0.000814597	0.0033354
inr_vector_2	0.000787403	0.00468869
plt_count_vector_0	0.000786668	0.00265742
psa_vector_0	-0.000763166	0.00477692
bun_vector_1	-0.000703294	0.00279005
ptt_vector_0	0.000690813	0.00443865
cancer_type_bladder_cancer_combined	0.00066996	0.00320455
acs_pct_engl_not_well_imputed	0.000663153	0.00277179
acs_pct_non_citizen_imputed	0.000631578	0.00278055
ldh_vector_1	-0.000625958	0.00212367
comorbidity_blood_loss_anemia	0.00058506	0.00246766
medication_protein_kinase_inhibitors	-0.000495416	0.00246293
psa_vector_2	-0.000488941	0.00329953
wbc_vector_0	0.000487846	0.00302698
acs_pct_engl_not_all_imputed	-0.000477692	0.0018489
comorbidity_coagulopathy	-0.000477032	0.00305688
race_vector_black_or_african_american	0.000467624	0.00225997
glucose_vector_0	0.000459151	0.00167985
alt_vector_2	-0.000448899	0.00262515
race_vector_other	-0.000426869	0.00280751
t_value_clinical_vector_1	-0.000426496	0.0019203
m_value_clinical_vector_1	-0.000400175	0.00188606
hgb_vector_2	-0.000394096	0.00242598
potassium_vector_1	-0.000390013	0.00370834
plt_count_vector_2	0.000385246	0.00350408
symptom_nausea_vomiting	0.000382049	0.0035641
acs_pct_white_imputed	0.00036025	0.0029614
amylase_vector_0	0.000354454	0.00299039
comorbidity_pulmonary_circulation_disorder	0.000352558	0.00269911
n_value_clinical_vector_1	0.000341983	0.00165687
comorbidity_hypothyroidism	-0.000335064	0.00191221
medication_immunostimulants	0.00032682	0.00165372
comorbidity_depression	0.000306068	0.00177095
alt_vector_1	-0.000305809	0.00344833
acs_pct_graduate_dgr_imputed	-0.000304648	0.00210871
symptom_shortness_of_breath	0.000303689	0.00367608
comorbidity_chronic_pulmonary_disease	0.000303471	0.00234064
t_value_clinical_vector_4	0.000298148	0.00186803
rbc_vector_2	0.000295704	0.00221446
acs_pct_person_inc99_imputed	-0.000293262	0.00200253
total_bilirubin_vector_0	0.000293259	0.0022005
acs_pct_commt_60minup_imputed	0.000282029	0.00225789
acs_pct_inform_imputed	-0.000277807	0.00214089
acs_pct_rented_hh_imputed	0.000277401	0.0027365
t_value_clinical_vector_3	-0.000257026	0.00153923
n_value_pathologic_vector_1	-0.00025483	0.00153948
acs_pct_asian_imputed	0.000242675	0.00156389
acs_pct_mobile_home_imputed	-0.000238232	0.00179487
comorbidity_cardiac_arrhythmia	-0.000236993	0.00145509
comorbidity_paralysis	0.000236362	0.00216965
amylase_vector_1	0.000235959	0.00161479
acs_pct_construct_imputed	0.000229264	0.00168822
t_value_pathologic_vector_4	-0.000216574	0.00220981
t_value_clinical_vector_2	0.000201719	0.00142769
acs_pct_private_any_imputed	-0.000188137	0.00364846
n_value_clinical_vector_3	0.000186001	0.00133283
cancer_type_prostate_cancer_combined	0.000184063	0.00136009
comorbidity_obesity	-0.000177244	0.00154144
comorbidity_alcohol_abuse	0.000174205	0.00285746
t_value_pathologic_vector_3	0.000169919	0.00113178
symptom_diarrhea	0.000164569	0.00232552
acs_pct_food_stamp_imputed	-0.000163248	0.00174911
comorbidity_renal_failure	-0.00015752	0.00128154
comorbidity_psychoses	0.000153186	0.00227693
ethnicity_vector_unknown	0.000144936	0.00150509
ca15_3_vector_1	-0.000141868	0.00113089
comorbidity_congestive_heart_failure	0.000141307	0.00135934
cancer_type_ureter_cancer_combined	0.000135096	0.0020006
ca15_3_vector_0	-0.000132129	0.00136381
rbc_vector_0	0.000129923	0.00279546
ca19_9_vector_1	-0.000125369	0.00151233
medication_immunosuppressants	0.00012398	0.00117208
wbc_vector_2	0.000123176	0.00291392
t_value_pathologic_vector_0	0.000119773	0.00123287
lipase_vector_0	0.000115619	0.0011972
acs_median_hh_income_imputed	0.000113914	0.00218233
acs_pct_transport_imputed	0.000113157	0.00133639
symptom_fever	0.000109397	0.00170527
lipase_vector_2	-0.000108578	0.000986223
comorbidity_peripheral_vascular_disorder	-9.98736e-05	0.00114285
acs_pct_lt_hs_imputed	9.28973e-05	0.00187125
comorbidity_drug_abuse	-8.64201e-05	0.00198836
medication_other_antineoplastic_agents	-8.59335e-05	0.000926849
t_value_clinical_vector_0	-8.5451e-05	0.001108
acs_pct_gulfwar_1990_imputed	-8.53509e-05	0.00225271
acs_pct_black_imputed	8.52195e-05	0.00185954
race_vector_asian	-8.3157e-05	0.00169904
sodium_vector_2	8.16655e-05	0.00165025
cen_arealand_sqm_imputed	8.06311e-05	0.00109098
n_value_pathologic_vector_3	7.97627e-05	0.00115887
medication_alkylating_agents	-7.96858e-05	0.00140671
cen_popdensity_2010_imputed	7.93768e-05	0.00110373
comorbidity_weight_loss	-7.85167e-05	0.00114075
acs_pct_admin_imputed	-7.75207e-05	0.00126913
amylase_vector_2	-7.63518e-05	0.00089126
comorbidity_liver_disease	7.56632e-05	0.00103433
acs_pct_bachelor_dgr_imputed	-7.55698e-05	0.00195215
comorbidity_anemia	-7.29798e-05	0.00109455
acs_pct_grandkid_tot_imputed	-7.28467e-05	0.00124692
age_imputed	-7.13764e-05	0.0017522
comorbidity_valvular_disease	-6.87528e-05	0.00106286
acs_pct_profess_imputed	6.86054e-05	0.00169649
acs_pct_uninsured_imputed	-6.77294e-05	0.00159126
acs_pct_gulfwar_2001_imputed	6.66376e-05	0.0016236
ca15_3_vector_2	-6.62235e-05	0.000731323
cancer_type_kidney_cancer_combined	-6.38531e-05	0.00127955
acs_pct_educ_imputed	-6.28378e-05	0.00172789
acs_pct_aian_imputed	-6.26253e-05	0.00108863
n_value_pathologic_vector_0	-6.02492e-05	0.00149411
acs_pct_person_inc200_imputed	-5.99808e-05	0.00245422
acs_pct_finance_imputed	-5.76333e-05	0.00142003
acs_pct_medicare_only_imputed	5.76282e-05	0.00129973
cycle_imputed	-5.14773e-05	0.00146777
acs_pct_va_imputed	-5.1028e-05	0.00159686
acs_pct_hs_graduate_imputed	-5.02947e-05	0.00187236
acs_pct_nature_imputed	-4.96359e-05	0.0012231
t_value_pathologic_vector_1	4.89128e-05	0.00146085
acs_pct_drive_2work_imputed	4.85741e-05	0.00133302
acs_pct_art_imputed	-4.62299e-05	0.00123056
comorbidity_hypertension_complicated	4.48581e-05	0.000756653
acs_pct_associate_dgr_imputed	4.41487e-05	0.00180348
ca125_vector_1	-4.17221e-05	0.000836737
acs_pct_no_pc_imputed	4.09555e-05	0.00128984
comorbidity_neurological_disorders	-4.05503e-05	0.000616331
n_value_pathologic_vector_2	-4.05262e-05	0.000549206
m_value_pathologic_vector_1	-3.67665e-05	0.000772788
acs_pct_inc400_imputed	-3.63481e-05	0.00172367
acs_pct_unemploy_imputed	3.60564e-05	0.001196
race_vector_american_indian	3.18532e-05	0.000687627
comorbidity_diabetes_uncomplicated	3.07462e-05	0.00127698
ca125_vector_0	-2.90747e-05	0.000856234
medication_cytotoxic_antibiotics_and_related	-2.90184e-05	0.00139678
cancer_type_breast-cancer	2.72867e-05	0.0019628
ca19_9_vector_2	-2.65155e-05	0.000554674
acs_pct_nhpi_imputed	2.6165e-05	0.000729459
comorbidity_rheumatoid_arthritis	-2.60199e-05	0.000425848
ca19_9_vector_0	2.54517e-05	0.00051747
bmi_imputed	-2.53049e-05	0.000995255
beta_hcg_vector_1	-2.39387e-05	0.000560611
pt_vector_0	2.20975e-05	0.000860249
acs_pct_manufact_imputed	2.09771e-05	0.0015984
cancer_type_testicular_cancer_combined	-2.04318e-05	0.000422339
ast_vector_2	-2.04007e-05	0.00252098
cancer_type_urethral_cancer_combined	2.02033e-05	0.000806027
lipase_vector_1	1.98775e-05	0.000739104
t_value_pathologic_vector_2	1.89549e-05	0.000801456
ca125_vector_2	-1.80594e-05	0.000542118
acs_pct_public_only_imputed	1.6252e-05	0.00179614
inr_vector_0	1.51877e-05	0.00108857
acs_pct_wholesale_imputed	1.51766e-05	0.00143296
cancer_type_penile_cancer_combined	-1.48923e-05	0.000397689
acs_pct_retail_imputed	-1.42791e-05	0.00129746
beta_hcg_vector_0	-1.28799e-05	0.000537554
comorbidity_diabetes_complicated	-8.68381e-06	0.000786224
albumin_vector_2	8.08679e-06	0.000227843
albumin_vector_1	-5.33201e-06	0.000243253
albumin_vector_0	4.28741e-06	0.000223426
comorbidity_aids_hiv	-3.97644e-06	0.00028923
acs_pct_no_veh_imputed	3.66025e-06	0.00120903
medication_plant_alkaloids_and_other_natural_products	2.16915e-06	0.000145948
race_vector_native_hawaiian_or_other_pacific_islander	-2.11145e-06	0.000149478
acs_pct_other_imputed	1.73914e-06	0.00105597
comorbidity_peptic_ulcer_disease	1.51307e-06	0.00010418
birthsex_vector_unk	9.85761e-07	0.000133533
n_value_clinical_vector_2	-6.2697e-07	0.000526567
acs_pct_medi

## Sheet: Figure3c
variable	shap_value
days_since_last_ed	0.126251
inr_vector_2	0.0429804
chloride_vector_0	0.0364344
ptt_vector_1	0.0359659
ldh_vector_2	0.0351456
pt_vector_2	0.0340475
ast_vector_1	-0.0306211
potassium_vector_0	0.0292054
creatinine_vector_2	0.0281007
anc_vector_0	-0.0253956
total_bilirubin_vector_1	0.0241104
birthsex_vector_m	0.0234594
sodium_vector_0	0.0231274
alt_vector_1	0.0218936
wbc_vector_0	0.0184358
birthsex_vector_f	0.0177751
marital_status_vector_spousal_support	-0.015715
acs_pct_gulfwar_1990_imputed	-0.0156777
plt_count_vector_0	0.0155033
hct_vector_2	-0.0152491
bun_vector_2	-0.0128951
co2_vector_2	-0.0103237
marital_status_vector_without_support	-0.00982269
acs_pct_gulfwar_2001_imputed	0.00871231
acs_pct_inform_imputed	-0.0082174
acs_pct_associate_dgr_imputed	-0.00802376
acs_pct_private_any_imputed	0.00684606
acs_pct_public_only_imputed	-0.00648578
acs_pct_va_imputed	-0.00609873
acs_pct_person_inc99_imputed	0.00469406
hgb_vector_1	0.00432887
acs_pct_transport_imputed	0.00404116
acs_pct_admin_imputed	-0.00400667
acs_pct_non_citizen_imputed	-0.00357152
acs_pct_retail_imputed	0.00316583
acs_pct_graduate_dgr_imputed	0.00304895
acs_pct_rented_hh_imputed	0.00282418
acs_pct_white_imputed	0.00279972
previous_windowed_ed_visits	-0.00263985
acs_pct_person_inc200_imputed	-0.0022305
acs_pct_manufact_imputed	0.002212
glucose_vector_0	-0.00218923
acs_pct_construct_imputed	-0.00218078
acs_pct_food_stamp_imputed	-0.00211947
acs_pct_no_veh_imputed	-0.00208426
acs_pct_nhpi_imputed	0.0020807
acs_pct_drive_2work_imputed	-0.00200151
acs_pct_asian_imputed	-0.00196014
acs_pct_no_pc_imputed	0.00192071
cen_popdensity_2010_imputed	-0.00191711
acs_pct_finance_imputed	-0.00166423
acs_pct_other_imputed	0.00163607
acs_pct_bachelor_dgr_imputed	0.00142571
rbc_vector_2	0.00141278
acs_pct_engl_not_all_imputed	0.00127835
acs_pct_black_imputed	-0.00125822
acs_pct_nature_imputed	-0.00121836
acs_pct_hs_graduate_imputed	0.00097905
acs_pct_inc400_imputed	0.000903945
acs_pct_commt_60minup_imputed	-0.000856755
acs_pct_engl_not_well_imputed	0.000792796
acs_pct_unemploy_imputed	0.000792235
acs_pct_aian_imputed	0.000774933
age_imputed	-0.000709338
acs_pct_uninsured_imputed	0.000632979
acs_pct_wholesale_imputed	0.000543711
cen_arealand_sqm_imputed	-0.000463759
acs_pct_art_imputed	0.000455429
acs_pct_mobile_home_imputed	0.000444897
acs_pct_grandkid_tot_imputed	0.000384199
acs_pct_medicare_only_imputed	0.000291847
acs_median_hh_income_imputed	0.000246089
acs_pct_lt_hs_imputed	0.000149403
acs_pct_profess_imputed	5.43617e-05
acs_pct_educ_imputed	-3.21044e-05
acute_problem_acute_problems	0
albumin_vector_0	0
albumin_vector_1	0
albumin_vector_2	0
alt_vector_0	0
alt_vector_2	0
amylase_vector_0	0
amylase_vector_1	0
amylase_vector_2	0
anc_vector_1	0
anc_vector_2	0
ast_vector_0	0
ast_vector_2	0
beta_hcg_vector_0	0
beta_hcg_vector_1	0
birthsex_vector_unk	0
bmi_imputed	0
bun_vector_0	0
bun_vector_1	0
ca125_vector_0	0
ca125_vector_1	0
ca125_vector_2	0
ca15_3_vector_0	0
ca15_3_vector_1	0
ca15_3_vector_2	0
ca19_9_vector_0	0
ca19_9_vector_1	0
ca19_9_vector_2	0
cancer_type_bladder_cancer_combined	0
cancer_type_breast-cancer	0
cancer_type_kidney_cancer_combined	0
cancer_type_penile_cancer_combined	0
cancer_type_prostate_cancer_combined	0
cancer_type_testicular_cancer_combined	0
cancer_type_ureter_cancer_combined	0
cancer_type_urethral_cancer_combined	0
chloride_vector_1	0
chloride_vector_2	0
co2_vector_0	0
co2_vector_1	0
comorbidity_aids_hiv	0
comorbidity_alcohol_abuse	0
comorbidity_anemia	0
comorbidity_blood_loss_anemia	0
comorbidity_cardiac_arrhythmia	0
comorbidity_chronic_pulmonary_disease	0
comorbidity_coagulopathy	0
comorbidity_congestive_heart_failure	0
comorbidity_depression	0
comorbidity_diabetes_complicated	0
comorbidity_diabetes_uncomplicated	0
comorbidity_drug_abuse	0
comorbidity_fluid-electrolyte_disorder	0
comorbidity_hypertension	0
comorbidity_hypertension_complicated	0
comorbidity_hypothyroidism	0
comorbidity_liver_disease	0
comorbidity_neurological_disorders	0
comorbidity_obesity	0
comorbidity_paralysis	0
comorbidity_peptic_ulcer_disease	0
comorbidity_peripheral_vascular_disorder	0
comorbidity_psychoses	0
comorbidity_pulmonary_circulation_disorder	0
comorbidity_renal_failure	0
comorbidity_rheumatoid_arthritis	0
comorbidity_valvular_disease	0
comorbidity_weight_loss	0
creatinine_vector_0	0
creatinine_vector_1	0
cycle_imputed	0
ethnicity_vector_hispanic_or_latino	0
ethnicity_vector_not_hispanic_or_latino	0
ethnicity_vector_unknown	0
glucose_vector_1	0
glucose_vector_2	0
hct_vector_0	0
hct_vector_1	0
hgb_vector_0	0
hgb_vector_2	0
inr_vector_0	0
inr_vector_1	0
ldh_vector_0	0
ldh_vector_1	0
lipase_vector_0	0
lipase_vector_1	0
lipase_vector_2	0
m_value_clinical_vector_0	0
m_value_clinical_vector_1	0
m_value_pathologic_vector_0	0
m_value_pathologic_vector_1	0
medication_alkylating_agents	0
medication_cytotoxic_antibiotics_and_related	0
medication_endocrine_therapy	0
medication_immunostimulants	0
medication_immunosuppressants	0
medication_other_antineoplastic_agents	0
medication_plant_alkaloids_and_other_natural_products	0
medication_protein_kinase_inhibitors	0
n_value_clinical_vector_0	0
n_value_clinical_vector_1	0
n_value_clinical_vector_2	0
n_value_clinical_vector_3	0
n_value_pathologic_vector_0	0
n_value_pathologic_vector_1	0
n_value_pathologic_vector_2	0
n_value_pathologic_vector_3	0
plt_count_vector_1	0
plt_count_vector_2	0
potassium_vector_1	0
potassium_vector_2	0
psa_vector_0	0
psa_vector_1	0
psa_vector_2	0
pt_vector_0	0
pt_vector_1	0
ptt_vector_0	0
ptt_vector_2	0
race_vector_american_indian	0
race_vector_asian	0
race_vector_black_or_african_american	0
race_vector_native_hawaiian_or_other_pacific_islander	0
race_vector_other	0
race_vector_white_or_caucasian	0
rbc_vector_0	0
rbc_vector_1	0
sodium_vector_1	0
sodium_vector_2	0
symptom_diarrhea	0
symptom_fever	0
symptom_nausea_vomiting	0
symptom_pain	0
symptom_shortness_of_breath	0
t_value_clinical_vector_0	0
t_value_clinical_vector_1	0
t_value_clinical_vector_2	0
t_value_clinical_vector_3	0
t_value_clinical_vector_4	0
t_value_pathologic_vector_0	0
t_value_pathologic_vector_1	0
t_value_pathologic_vector_2	0
t_value_pathologic_vector_3	0
t_value_pathologic_vector_4	0
total_bilirubin_vector_0	0
total_bilirubin_vector_2	0
wbc_vector_1	0
wbc_vector_2	0

## Sheet: Figure3e
row_num	variable	shap_value
1	acs_median_hh_income_imputed	0.000774628
2	acs_pct_admin_imputed	-3.3211e-05
3	acs_pct_aian_imputed	-2.32762e-05
4	acs_pct_art_imputed	-0.000664753
5	acs_pct_asian_imputed	0.0029674
6	acs_pct_associate_dgr_imputed	0.00124418
7	acs_pct_bachelor_dgr_imputed	-0.0012336
8	acs_pct_black_imputed	-0.000117798
9	acs_pct_commt_60minup_imputed	-0.000132674
10	acs_pct_construct_imputed	0.000181551
11	acs_pct_drive_2work_imputed	0.00165728
12	acs_pct_educ_imputed	6.92732e-05
13	acs_pct_engl_not_all_imputed	-0.000554457
14	acs_pct_engl_not_well_imputed	0.000100533
15	acs_pct_finance_imputed	0.00335305
16	acs_pct_food_stamp_imputed	0.0012209
17	acs_pct_graduate_dgr_imputed	-0.00384852
18	acs_pct_grandkid_tot_imputed	-0.000866116
19	acs_pct_gulfwar_1990_imputed	-0.00126231
20	acs_pct_gulfwar_2001_imputed	-0.00123402
21	acs_pct_hs_graduate_imputed	-0.00161347
22	acs_pct_inc400_imputed	-0.00158811
23	acs_pct_inform_imputed	0.000336549
24	acs_pct_lt_hs_imputed	-0.000843227
25	acs_pct_manufact_imputed	3.10696e-05
26	acs_pct_medicare_only_imputed	0.00171124
27	acs_pct_mobile_home_imputed	0.000440524
28	acs_pct_nature_imputed	0.000278114
29	acs_pct_nhpi_imputed	-1.13e-05
30	acs_pct_no_pc_imputed	0.00123249
31	acs_pct_no_veh_imputed	0.000494366
32	acs_pct_non_citizen_imputed	0.00304719
33	acs_pct_other_imputed	-0.000243015
34	acs_pct_person_inc200_imputed	-0.000459873
35	acs_pct_person_inc99_imputed	0.000513862
36	acs_pct_private_any_imputed	0.00575288
37	acs_pct_profess_imputed	0.00276232
38	acs_pct_public_only_imputed	0.000143817
39	acs_pct_rented_hh_imputed	0.00412575
40	acs_pct_retail_imputed	0.000619421
41	acs_pct_transport_imputed	0.000512998
42	acs_pct_unemploy_imputed	-0.00058492
43	acs_pct_uninsured_imputed	-7.14276e-05
44	acs_pct_va_imputed	0.000466783
45	acs_pct_white_imputed	0.000153671
46	acs_pct_wholesale_imputed	0.000544383
47	acute_problem_acute_problems	0
48	age_imputed	0.00156872
49	albumin_vector_0	0
50	albumin_vector_1	0
51	albumin_vector_2	0
52	alt_vector_0	0
53	alt_vector_1	-0.00214698
54	alt_vector_2	0
55	amylase_vector_0	0
56	amylase_vector_1	0
57	amylase_vector_2	0
58	anc_vector_0	-0.0227299
59	anc_vector_1	0
60	anc_vector_2	0
61	ast_vector_0	0
62	ast_vector_1	-0.00433658
63	ast_vector_2	0
64	beta_hcg_vector_0	0
65	beta_hcg_vector_1	0
66	birthsex_vector_f	0
67	birthsex_vector_m	0
68	birthsex_vector_unk	0
69	bmi_imputed	0
70	bun_vector_0	0
71	bun_vector_1	0.000713252
72	bun_vector_2	0
73	ca125_vector_0	0
74	ca125_vector_1	0
75	ca125_vector_2	0
76	ca15_3_vector_0	0
77	ca15_3_vector_1	0
78	ca15_3_vector_2	0
79	ca19_9_vector_0	0
80	ca19_9_vector_1	0
81	ca19_9_vector_2	0
82	cancer_type_bladder_cancer_combined	0
83	cancer_type_breast-cancer	0
84	cancer_type_kidney_cancer_combined	0
85	cancer_type_penile_cancer_combined	0
86	cancer_type_prostate_cancer_combined	0
87	cancer_type_testicular_cancer_combined	0
88	cancer_type_ureter_cancer_combined	0
89	cancer_type_urethral_cancer_combined	0
90	cen_arealand_sqm_imputed	-0.000689537
91	cen_popdensity_2010_imputed	0.00010439
92	chloride_vector_0	0
93	chloride_vector_1	0
94	chloride_vector_2	-0.00384788
95	co2_vector_0	0
96	co2_vector_1	0
97	co2_vector_2	-0.00373077
98	comorbidity_aids_hiv	0
99	comorbidity_alcohol_abuse	0
100	comorbidity_anemia	0
101	comorbidity_blood_loss_anemia	0
102	comorbidity_cardiac_arrhythmia	0
103	comorbidity_chronic_pulmonary_disease	0
104	comorbidity_coagulopathy	0
105	comorbidity_congestive_heart_failure	0
106	comorbidity_depression	0
107	comorbidity_diabetes_complicated	0
108	comorbidity_diabetes_uncomplicated	0
109	comorbidity_drug_abuse	0
110	comorbidity_fluid-electrolyte_disorder	0
111	comorbidity_hypertension	-0.00506915
112	comorbidity_hypertension_complicated	0
113	comorbidity_hypothyroidism	0
114	comorbidity_liver_disease	0
115	comorbidity_neurological_disorders	0
116	comorbidity_obesity	0
117	comorbidity_paralysis	0
118	comorbidity_peptic_ulcer_disease	0
119	comorbidity_peripheral_vascular_disorder	0
120	comorbidity_psychoses	0
121	comorbidity_pulmonary_circulation_disorder	0
122	comorbidity_renal_failure	0
123	comorbidity_rheumatoid_arthritis	0
124	comorbidity_valvular_disease	0
125	comorbidity_weight_loss	0
126	creatinine_vector_0	0
127	creatinine_vector_1	0.00258316
128	creatinine_vector_2	0
129	cycle_imputed	-0.00147732
130	days_since_last_ed	0.00237318
131	ethnicity_vector_hispanic_or_latino	0
132	ethnicity_vector_not_hispanic_or_latino	0
133	ethnicity_vector_unknown	0
134	glucose_vector_0	0.00109567
135	glucose_vector_1	0
136	glucose_vector_2	0
137	hct_vector_0	0.0188902
138	hct_vector_1	0
139	hct_vector_2	0
140	hgb_vector_0	0.00987902
141	hgb_vector_1	0
142	hgb_vector_2	0
143	inr_vector_0	0
144	inr_vector_1	0
145	inr_vector_2	0
146	ldh_vector_0	0
147	ldh_vector_1	-0.00244442
148	ldh_vector_2	0
149	lipase_vector_0	0
150	lipase_vector_1	0
151	lipase_vector_2	0
152	m_value_clinical_vector_0	0
153	m_value_clinical_vector_1	0
154	m_value_pathologic_vector_0	0
155	m_value_pathologic_vector_1	0
156	marital_status_vector_spousal_support	0
157	marital_status_vector_without_support	0
158	medication_alkylating_agents	0
159	medication_cytotoxic_antibiotics_and_related	0
160	medication_endocrine_therapy	0.00165513
161	medication_immunostimulants	0
162	medication_immunosuppressants	0
163	medication_other_antineoplastic_agents	0
164	medication_plant_alkaloids_and_other_natural_products	0
165	medication_protein_kinase_inhibitors	0
166	n_value_clinical_vector_0	0
167	n_value_clinical_vector_1	0
168	n_value_clinical_vector_2	0
169	n_value_clinical_vector_3	0
170	n_value_pathologic_vector_0	0
171	n_value_pathologic_vector_1	0
172	n_value_pathologic_vector_2	0
173	n_value_pathologic_vector_3	0
174	plt_count_vector_0	0
175	plt_count_vector_1	-0.00230664
176	plt_count_vector_2	0
177	potassium_vector_0	0
178	potassium_vector_1	0
179	potassium_vector_2	-0.0126724
180	previous_windowed_ed_visits	0.00618391
181	psa_vector_0	0
182	psa_vector_1	-0.0179416
183	psa_vector_2	0
184	pt_vector_0	0
185	pt_vector_1	0
186	pt_vector_2	0
187	ptt_vector_0	0
188	ptt_vector_1	0
189	ptt_vector_2	0
190	race_vector_american_indian	0
191	race_vector_asian	0
192	race_vector_black_or_african_american	0
193	race_vector_native_hawaiian_or_other_pacific_islander	0
194	race_vector_other	0
195	race_vector_white_or_caucasian	0
196	rbc_vector_0	-0.00168961
197	rbc_vector_1	0
198	rbc_vector_2	0
199	sodium_vector_0	0
200	sodium_vector_1	0
201	sodium_vector_2	0.00560781
202	symptom_diarrhea	0
203	symptom_fever	0
204	symptom_nausea_vomiting	0
205	symptom_pain	0
206	symptom_shortness_of_breath	0
207	t_value_clinical_vector_0	0
208	t_value_clinical_vector_1	0
209	t_value_clinical_vector_2	0
210	t_value_clinical_vector_3	0
211	t_value_clinical_vector_4	0
212	t_value_pathologic_vector_0	0
213	t_value_pathologic_vector_1	0
214	t_value_pathologic_vector_2	0
215	t_value_pathologic_vector_3	0
216	t_value_pathologic_vector_4	0
217	total_bilirubin_vector_0	0
218	total_bilirubin_vector_1	0.00705811
219	total_bilirubin_vector_2	0
220	wbc_vector_0	0.00566513
221	wbc_vector_1	0
222	wbc_vector_2	0

## Sheet: Figure4
prediction	y	week
0.02589	1	2022-05-02
0.0668605	0	2022-05-30
0.0878661	1	2022-05-30
0.0750988	0	2022-06-06
0.030445	0	2022-04-11
0.032	0	2022-06-27
0.0254545	0	2022-06-13
0.0357143	0	2022-06-20
0.126761	0	2022-04-25
0.0675241	0	2022-06-20
0.0126183	0	2022-06-13
0.212454	0	2022-04-11
0.040678	0	2022-04-18
0.0271084	0	2022-04-18
0.0103627	0	2022-04-11
0.12	0	2022-04-18
0.0573248	0	2022-04-25
0.016317	0	2022-06-13
0.00606061	0	2022-05-09
0.352941	0	2022-05-09
0.00238095	0	2022-05-16
0.29682	1	2022-04-18
0.037037	0	2022-06-20
0.0291262	1	2022-05-02
0.00468384	0	2022-05-02
0.0716724	1	2022-05-09
0.0182768	0	2022-06-27
0.0371517	0	2022-06-20
0.011236	0	2022-05-02
0.135889	0	2022-04-25
0.167247	0	2022-06-06
0.0860534	0	2022-04-18
0.27381	0	2022-06-20
0.0897436	0	2022-05-30
0.0866142	0	2022-04-18
0.0577617	1	2022-04-25
0.0141343	0	2022-06-27
0.00963855	0	2022-06-20
0.0229226	0	2022-05-02
0.0260586	0	2022-06-27
0.0496894	0	2022-06-06
0.0730897	0	2022-06-06
0.00837989	0	2022-05-09
0.224026	0	2022-06-20
0.0342857	0	2022-04-11
0.0297398	0	2022-04-11
0.181208	0	2022-06-13
0.0939597	0	2022-05-02
0.00628931	0	2022-04-11
0.0623306	0	2022-04-18
0.0575758	0	2022-06-06
0.0498442	0	2022-05-09
0.00766284	0	2022-06-13
0.0213415	0	2022-05-02
0.0371622	0	2022-04-11
0.289593	0	2022-06-13
0.0328358	0	2022-06-13
0.194268	0	2022-04-25
0.0635838	1	2022-06-13
0.011236	0	2022-06-13
0.0613027	0	2022-04-18
0.013245	0	2022-06-20
0.0747126	0	2022-06-13
0.0411765	0	2022-06-06
0.159875	1	2022-04-18
0.0231214	0	2022-04-25
0.0342679	0	2022-06-27
0.185345	0	2022-04-18
0.00735294	0	2022-04-25
0.0298013	0	2022-04-18
0.0364742	0	2022-06-27
0.0265781	0	2022-05-30
0.143312	0	2022-05-09
0.00983607	0	2022-06-13
0.0388889	0	2022-06-06
0.145695	0	2022-06-13
0.0517241	0	2022-04-25
0.0334347	0	2022-04-11
0.0229226	0	2022-04-11
0.0204082	0	2022-06-20
0.0181818	0	2022-05-16
0.0324324	0	2022-06-27
0.0311526	0	2022-04-11
0.136364	0	2022-04-11
0.0548387	0	2022-05-16
0.220096	0	2022-04-25
0.137026	0	2022-06-13
0.0477528	0	2022-06-13
0.0772201	0	2022-04-18
0.0760234	0	2022-04-25
0.0153374	0	2022-04-11
0.151515	0	2022-05-02
0.169231	0	2022-05-30
0.163498	0	2022-05-30
0.217822	0	2022-05-30
0.042735	0	2022-05-02
0.0773639	0	2022-05-09
0.25	0	2022-05-02
0.121849	0	2022-05-30
0.172414	1	2022-06-20
0.130699	0	2022-04-25
0.00934579	0	2022-06-06
0.0348101	0	2022-04-11
0.0588235	0	2022-06-20
0.00917431	0	2022-04-25
0.313589	0	2022-06-27
0.00940439	0	2022-05-16
0.0434783	0	2022-05-30
0.0630372	0	2022-05-02
0.0151515	0	2022-06-06
0.06875	0	2022-05-02
0.0682493	0	2022-05-09
0.270992	0	2022-06-13
0.101504	0	2022-05-23
0.0251256	0	2022-04-18
0.0172414	0	2022-06-27
0.0611511	0	2022-06-13
0	0	2022-06-13
0.0375	0	2022-05-23
0.031348	0	2022-05-23
0.0905797	0	2022-05-30
0.0264706	0	2022-06-13
0.031348	0	2022-05-02
0.0452675	0	2022-05-16
0.178832	0	2022-06-06
0.213483	0	2022-06-27
0.0720222	0	2022-06-20
0.0958904	0	2022-05-30
0.244147	1	2022-06-06
0.0159453	0	2022-06-06
0.021327	0	2022-04-11
0.0548387	0	2022-04-11
0.244094	0	2022-04-18
0.0292398	0	2022-04-11
0.113208	1	2022-06-20
0	0	2022-05-16
0.0276243	0	2022-06-06
0.174757	0	2022-05-23
0.0578778	0	2022-06-13
0.0273973	0	2022-06-13
0.0253968	0	2022-05-30
0.0221239	0	2022-05-02
0.0457317	0	2022-05-30
0.0522388	0	2022-05-09
0.00472813	0	2022-04-11
0.0344828	0	2022-06-27
0.109244	0	2022-06-20
0.00552486	0	2022-06-13
0.0110701	0	2022-05-23
0.0729927	0	2022-04-18
0.173333	0	2022-04-25
0.0296736	0	2022-04-11
0.0423453	0	2022-04-11
0.309623	0	2022-04-18
0.0310734	1	2022-06-20
0.106109	0	2022-06-27
0.0354223	0	2022-06-06
0.0341297	0	2022-04-11
0.0235294	0	2022-04-18
0.153846	0	2022-05-30
0.0479452	0	2022-04-25
0.388393	0	2022-04-11
0.223629	0	2022-04-25
0.0827338	0	2022-04-18
0.00740741	0	2022-06-06
0.218487	1	2022-06-13
0.171642	0	2022-06-20
0.0266667	0	2022-05-09
0.018315	0	2022-05-09
0.15047	0	2022-06-13
0.195035	0	2022-06-13
0.192661	0	2022-06-27
0.233083	0	2022-05-02
0.0203562	0	2022-04-18
0.0346021	0	2022-06-06
0.0135501	0	2022-06-13
0.00763359	0	2022-05-30
0.280632	1	2022-06-06
0.269565	0	2022-06-20
0.0511182	0	2022-05-02
0.04	0	2022-05-30
0.326007	0	2022-04-11
0.145631	0	2022-04-11
0.114458	0	2022-04-11
0.0235849	0	2022-04-18
0.00230415	0	2022-06-13
0.0362117	0	2022-05-09
0.044586	0	2022-05-02
0.0512048	0	2022-05-09
0.217573	0	2022-06-06
0.00704225	0	2022-05-23
0.0771429	0	2022-05-02
0.0144231	0	2022-05-02
0.146939	0	2022-06-13
0.0219436	0	2022-05-30
0.34252	0	2022-06-20
0.072	0	2022-06-27
0.046332	0	2022-06-27
0.00350877	0	2022-06-06
0.0139373	0	2022-05-02
0.295833	0	2022-04-25
0.0196078	0	2022-06-13
0.0656371	0	2022-06-20
0.00649351	0	2022-04-18
0.0425532	0	2022-05-02
0.0128617	0	2022-05-09
0.0241692	0	2022-04-11
0.0454545	0	2022-04-18
0.0459364	0	2022-05-16
0.0334347	0	2022-04-11
0.135484	0	2022-06-27
0.0955056	0	2022-04-25
0.0202899	0	2022-05-02
0.0528302	0	2022-06-06
0.284483	0	2022-06-13
0.0746753	0	2022-05-30
0.35865	0	2022-04-18
0.0189189	0	2022-04-18
0.0187668	0	2022-04-25
0.0189873	0	2022-05-09
0.0519031	0	2022-04-18
0.004662	0	2022-05-09
0.0938511	0	2022-05-02
0.0245902	0	2022-05-02
0.0648148	0	2022-04-18
0.0654762	0	2022-04-18
0.00621118	0	2022-05-09
0.15493	0	2022-04-18
0.0261438	0	2022-04-11
0.291845	1	2022-04-25
0.140078	1	2022-06-20
0.116541	0	2022-06-20
0.221453	0	2022-05-09
0.0780142	0	2022-06-06
0.25	0	2022-06-06
0.0252809	0	2022-04-18
0.0457317	0	2022-06-27
0.0211268	0	2022-05-02
0.186495	0	2022-04-18
0.0347594	0	2022-06-20
0.0415094	0	2022-05-02
0.251701	0	2022-04-25
0.0145773	0	2022-04-25
0.0790514	0	2022-05-02
0.0598802	0	2022-06-06
0.00872093	0	2022-04-18
0.323308	0	2022-04-11
0.0338462	0	2022-06-27
0.0180412	0	2022-05-23
0.015	0	2022-05-16
0.0490463	0	2022-05-16
0.0261628	0	2022-05-30
0.025522	0	2022-05-30
0.0441176	0	2022-06-27
0.0443213	0	2022-06-06
0.0227273	0	2022-06-13
0.00902935	0	2022-05-16
0.0428571	0	2022-06-20
0.00925926	0	2022-06-13
0.0230947	0	2022-06-27
0.044843	0	2022-05-09
0.0570571	0	2022-05-30
0.0388693	0	2022-05-02
0.0384615	0	2022-05-09
0.229167	1	2022-05-09
0.025974	0	2022-04-25
0.285714	0	2022-05-30
0.0542169	0	2022-06-20
0.0711462	0	2022-06-20
0.00921659	0	2022-06-27
0.0314685	0	2022-06-13
0.395652	0	2022-04-18
0.0700637	0	2022-06-06
0.0881459	0	2022-04-25
0.0119048	0	2022-04-18
0.0135593	0	2022-06-06
0.030303	0	2022-04-11
0.0205279	0	2022-06-13
0.295699	0	2022-05-23
0.0297872	0	2022-06-13
0.0508982	0	2022-05-02
0.0280374	0	2022-06-13
0.303571	1	2022-05-02
0.0347222	0	2022-04-11
0.0287958	0	2022-05-30
0.00611621	0	2022-04-11
0.0235294	0	2022-05-30
0.0699301	0	2022-05-30
0.0420168	0	2022-06-06
0.3	1	2022-04-25
0.037464	0	2022-04-11
0.0242424	0	2022-05-09
0.0376812	0	2022-06-06
0.00241546	0	2022-05-16
0.300518	0	2022-05-09
0.0269542	0	2022-05-09
0.00512821	0	2022-05-02
0.0434783	0	2022-04-18
0.0425532	0	2022-05-30
0.0967742	0	2022-04-11
0.0130719	0	2022-06-06
0.269373	1	2022-04-18
0.175439	0	2022-06-20
0.0407524	0	2022-06-06
0.0166113	0	2022-04-11
0.0233333	1	2022-06-27
0.0171233	0	2022-06-20
0.323944	0	2022-04-25
0.0118203	0	2022-05-30
0.298165	0	2022-05-02
0.133333	0	2022-06-13
0.266667	0	2022-04-18
0.0163934	0	2022-04-18
0.0277778	0	2022-04-11
0.241379	0	2022-05-09
0.021978	0	2022-04-18
0.0119403	0	2022-04-11
0.056391	0	2022-04-18
0.189542	0	2022-05-02
0.0138504	0	2022-04-11
0.0119048	0	2022-05-09
0.0491803	0	2022-06-20
0.159533	0	2022-06-27
0.0212121	0	2022-05-02
0.0451613	0	2022-06-13
0.0304054	0	2022-05-30
0.0234899	0	2022-04-11
0.154286	0	2022-05-30
0.167763	0	2022-05-02
0.151724	0	2022-05-30
0.0949367	0	2022-04-18
0.0337079	0	2022-04-18
0.0380117	0	2022-05-30
0.08	0	2022-06-06
0.0103093	0	2022-04-11
0.13879	0	2022-05-16
0.0298507	0	2022-05-30
0.0830565	0	2022-06-13
0.0549828	0	2022-04-25
0.0229885	0	2022-06-06
0.2607	0	2022-04-25
0.166667	0	2022-05-09
0.0311419	0	2022-05-02
0.0808625	0	2022-05-16
0.286792	0	2022-04-25
0.0662824	0	2022-06-20
0.0392157	0	2022-06-06
0.0212766	1	2022-05-16
0.020202	0	2022-06-06
0.258333	1	2022-06-13
0.0425532	0	2022-06-13
0	0	2022-05-02
0.0301205	0	2022-06-13
0.0393939	0	2022-04-25
0.175214	0	2022-04-18
0.0339943	0	2022-04-11
0.0453258	0	2022-04-11
0.256228	0	2022-04-18
0.0111857	1	2022-05-16
0.00531915	0	2022-05-23
0.037931	0	2022-04-25
0.0730594	0	2022-06-06
0.0840841	0	2022-06-20
0.152263	0	2022-06-27
0.297561	0	2022-04-11
0.0883978	0	2022-06-13
0.286232	1	2022-05-30
0.0166667	0	2022-05-02
0.0222222	0	2022-06-13
0.046875	0	2022-06-06
0.0405904	0	2022-04-11
0.0357143	1	2022-05-16
0.0202312	0	2022-06-20
0.0496689	0	2022-06-06
0.411348	1	2022-04-18
0.219931	0	2022-04-25
0.0309278	0	2022-06-20
0.0689655	0	2022-04-18
0.0405405	0	2022-04-18
0.0679612	0	2022-06-06
0.0436681	0	2022-04-18
0.0532213	0	2022-04-18
0.279661	0	2022-05-09
0.0283019	0	2022-06-20
0.196429	0	2022-05-02
0.00664452	0	2022-06-13
0.0504202	0	2022-05-02
0	0	2022-05-02
0.149682	0	2022-06-06
0.0601266	0	2022-04-18
0.0030303	0	2022-05-02
0.011655	0	2022-04-25
0.102649	1	2022-05-02
0.228188	0	2022-04-11
0.0915751	0	2022-04-18
0.0875	0	2022-05-02
0.284519	0	2022-06-06
0.272446	0	2022-05-02
0.0411392	0	2022-06-06
0.0142349	0	2022-05-30
0.117264	0	2022-06-06
0.0117302	0	2022-06-20
0.0686567	0	2022-05-30
0.0858086	1	2022-06-13
0.0444444	0	2022-06-20
0.0075	0	2022-05-23
0.00795756	0	2022-05-23
0.0446429	0	2022-06-13
0.210031	0	2022-06-27
0.00913242	0	2022-06-06
0.0226629	0	2022-05-09
0.00242131	0	2022-06-06
0.243243	1	2022-06-20
0.0354223	0	2022-06-13
0.00986842	0	2022-06-27
0.190058	0	2022-05-02
0.0650888	0	2022-04-18
0.049505	0	2022-06-06
0.0278638	0	2022-04-11
0.0604982	0	2022-06-06
0.0196721	0	2022-05-02
0.0548523	0	2022-04-25
0.0202703	0	2022-04-18
0.0909091	0	2022-06-13
0.178707	0	2022-05-30
0.0421456	0	2022-05-09
0.0301003	0	2022-06-06
0.0943396	0	2022-06-20
0.0520231	0	2022-04-25
0.0615385	1	2022-06-13
0.0178571	0	2022-05-30
0.0117647	0	2022-06-20
0.028169	0	2022-06-06
0.0071599	0	2022-05-23
0.0310734	0	2022-06-20
0.0206612	0	2022-05-09
0.0375427	0	2022-06-20
0.0513699	0	2022-05-02
0.00958466	0	2022-04-18
0.0813559	0	2022-05-09
0.234375	0	2022-05-02
0.337165	0	2022-06-27
0.011236	0	2022-06-27
0.00534759	0	2022-06-13
0.0141643	0	2022-06-20
0.219409	0	2022-06-20
0.0424837	0	2022-04-18
0.0757098	0	2022-05-09
0.230392	0	2022-06-06
0.124528	0	2022-06-06
0.159259	0	2022-04-11
0.0429688	0	2022-04-25
0.037415	0	2022-06-20
0.0582524	0	2022-04-11
0.0773639	1	2022-04-18
0.0672515	0	2022-05-30
0.120623	0	2022-06-20
0.00877193	0	2022-05-02
0.2	0	2022-04-18
0.00678733	0	2022-06-06
0.032491	0	2022-04-18
0.00704225	0	2022-05-16
0.132143	0	2022-06-13
0.0297619	0	2022-04-18
0.0778443	0	2022-04-25
0.057971	0	2022-06-06
0.047619	0	2022-05-30
0.0344828	0	2022-05-30
0.0182292	0	2022-06-27
0.0479705	0	2022-04-25
0.0894942	0	2022-06-13
0.0416667	0	2022-05-02
0.0231214	0	2022-04-25
0.0199501	0	2022-05-23
0.0264423	0	2022-04-18
0.231788	0	2022-05-16
0.109792	0	2022-06-06
0.0204082	0	2022-04-18
0.0746753	0	2022-06-13
0.0264026	0	2022-06-13
0.206186	0	2022-04-25
0.11254	0	2022-06-13
0.0384615	0	2022-06-20
0.00294118	0	2022-04-11
0.0409091	0	2022-04-11
0.308017	0	2022-04-18
0.0441176	0	2022-04-11
0.0137457	0	2022-05-02
0.0590278	0	2022-04-18
0.03207	0	2022-06-20
0.190476	1	2022-04-18
0.0425532	0	2022-04-18
0.0233236	0	2022-04-18
0.241611	0	2022-04-25
0.0791367	0	2022-06-06
0.168067	0	2022-04-18
0.0696379	0	2022-04-18
0.0407407	0	2022-06-13
0.131148	1	2022-04-25
0.0584958	0	2022-04-25
0.0135593	0	2022-06-06
0.292763	0	2022-06-20
0.0707547	0	2022-04-11
0.0793103	0	2022-05-02
0.0493827	0	2022-04-25
0.0361111	1	2022-05-09
0.0320513	0	2022-05-16
0.374046	0	2022-06-27
0.267717	0	2022-04-11
0.0884956	0	2022-06-13
0.22807	0	2022-05-09
0.0118343	0	2022-05-09
0.00653595	0	2022-04-11
0.0783133	0	2022-04-18
0.0658307	0	2022-05-30
0.0211268	1	2022-05-16
0.0361991	0	2022-04-25
0.0649718	0	2022-05-02
0.0431894	0	2022-04-25
0.00714286	0	2022-06-27
0.221519	0	2022-06-13
0.0342466	0	2022-04-11
0.0471014	0	2022-04-11
0.0463576	0	2022-06-13
0.0147059	0	2022-06-06
0.300353	0	2022-04-11
0.0178174	0	2022-04-18
0.0188172	0	2022-04-25
0.11	0	2022-06-06
0.159011	0	2022-05-02
0.0225352	0	2022-04-11
0.0174564	0	2022-06-06
0.0397554	0	2022-05-02
0.0217984	0	2022-06-13
0.00945626	0	2022-04-25
0.0488506	0	2022-05-30
0.00683371	0	2022-05-02
0.317343	0	2022-06-06
0.0608696	0	2022-06-06
0.0231481	0	2022-05-16
0.0493827	0	2022-06-13
0.140575	0	2022-05-30
0.26484	0	2022-06-27
0.0315789	0	2022-05-16
0.182143	0	2022-06-27
0.366255	1	2022-06-20
0.0176768	0	2022-06-27
0.0326409	0	2022-05-02
0.124204	0	2022-04-18
0.0302115	0	2022-06-13
0.0621302	0	2022-06-27
0.0106101	0	2022-05-02
0.176471	0	2022-05-30
0.0283019	0	2022-05-09
0	0	2022-06-27
0.260504	1	2022-06-06
0.0047619	0	2022-04-11
0.020979	0	2022-05-09
0.0479452	0	2022-04-18
0.0391061	0	2022-04-18
0.0582192	1	2022-04-25
0.0191571	0	2022-04-18
0.048048	0	2022-06-20
0	0	2022-06-13
0.0216718	0	2022-04-25
0.116981	0	2022-05-09
0.0681115	0	2022-06-06
0.146429	0	2022-04-11
0.00977995	0	2022-06-20
0.0597015	0	2022-04-11
0.0239521	0	2022-05-16
0.19685	0	2022-04-25
0.0703364	0	2022-04-18
0.169118	0	2022-04-18
0	0	2022-05-02
0.0809969	1	2022-04-11
0.0600707	0	2022-04-25
0.0690909	0	2022-04-18
0.024055	0	2022-06-13
0.0336391	0	2022-05-09
0.0141343	0	2022-04-11
0.0514469	0	2022-04-18
0.15047	0	2022-04-18
0.0566667	0	2022-06-13
0.0359712	0	2022-05-09
0.018018	0	2022-06-06
0.163462	0	2022-05-23
0.0466667	0	2022-06-13
0.247934	0	2022-05-02
0.109375	0	2022-05-30
0.0112994	0	2022-06-06
0.0398773	0	2022-05-02
0.0426357	1	2022-06-13
0.0226537	0	2022-04-18
0.0216606	0	2022-04-11
0.214286	0	2022-06-27
0.0424242	0	2022-05-02
0.00947867	0	2022-05-23
0.0119403	1	2022-05-30
0.0205479	0	2022-05-16
0.0176471	0	2022-05-30
0.152104	0	2022-04-18
0.00955414	0	2022-06-06
0.011236	0	2022-06-06
0.0465116	0	2022-04-18
0.0126984	0	2022-04-11
0.0188679	0	2022-04-11
0.0335821	0	2022-04-25
0.0182371	0	2022-05-02
0.0267559	0	2022-06-20
0.0994152	0	2022-05-09
0.0877863	0	2022-05-02
0.0368272	0	2022-04-18
0.164	0	2022-06-06
0.342466	1	2022-06-06
0.364865	0	2022-06-13
0.00477327	0	2022-04-18
0.105802	0	2022-05-23
0.0231214	0	2022-06-13
0.0381232	0	2022-05-16
0.0758123	0	2022-06-27
0.0237389	0	2022-04-18
0.0179775	0	2022-05-16
0.0423453	0	2022-05-02
0.0165017	0	2022-06-06
0.21097	0	2022-05-09
0.00239234	0	2022-05-30
0.0380952	0	2022-06-27
0.0242588	0	2022-06-06
0.213974	0	2022-04-18
0.0579268	0	2022-06-27
0.0410095	0	2022-05-02
0.25	0	2022-05-09
0.0276817	0	2022-06-06
0.0502959	0	2022-05-09
0.333333	0	2022-05-09
0.0254545	0	2022-05-02
0.0212766	0	2022-04-11
0.046875	0	2022-05-30
0.0457516	0	2022-04-25
0.0557491	0	2022-06-20
0.0934256	0	2022-06-20
0.0668896	0	2022-06-20
0.0308989	0	2022-05-30
0.0252809	0	2022-05-09
0.181481	1	2022-06-13
0.0861538	0	2022-04-25
0.0323529	0	2022-04-18
0.0652819	0	2022-06-27
0.0208955	1	2022-05-16
0.214876	0	2022-06-27
0.0255682	0	2022-05-30
0.0340909	0	2022-06-27
0.0182927	0	2022-04-18
0.0241692	0	2022-06-06
0.00497512	0	2022-05-23
0.0363636	0	2022-06-13
0.00719424	0	2022-06-20
0.0385852	0	2022-05-30
0.0705882	0	2022-06-06
0.0987261	0	2022-04-11
0.149091	0	2022-05-02
0.0324484	0	2022-04-25
0.0694981	0	2022-04-18
0.202765	0	2022-04-11
0.0578778	0	2022-05-30
0.0268657	0	2022-06-06
0.00434783	0	2022-04-18
0.0792079	0	2022-04-11
0.0437318	0	2022-06-27
0.10989	0	2022-06-13
0.0299625	0	2022-05-16
0.0111421	0	2022-04-18
0.0286624	0	2022-06-06
0.0252809	0	2022-04-18
0.00230415	0	2022-05-02
0.045045	0	2022-05-09
0.0842912	1	2022-06-20
0.226027	0	2022-05-02
0.0343643	0	2022-06-06
0.0189873	0	2022-04-25
0.021875	0	2022-06-20
0.313993	0	2022-04-11
0.142424	0	2022-04-25
0.0023753	0	2022-06-13
0.159696	0	2022-05-23
0.0416667	0	2022-04-25
0.0393939	0	2022-06-27
0.0459364	0	2022-06-13
0.069697	0	2022-06-27
0.155556	0	2022-06-13
0.0503356	0	2022-06-27
0.0584795	1	2022-06-13
0.101911	0	2022-05-09
0.0178117	0	2022-05-02
0.016129	0	2022-06-13
0.0527778	0	2022-05-30
0.00682594	0	2022-04-11
0.0594059	0	2022-04-18
0.0337079	0	2022-04-18
0.0174419	0	2022-06-13
0.00470588	0	2022-06-13
0.0564516	0	2022-06-13
0.03125	0	2022-05-02
0.0243902	0	2022-04-11
0.0229226	0	2022-04-25
0.0321285	0	2022-04-11
0.00626959	0	2022-06-13
0.246429	1	2022-06-20
0.326829	0	2022-05-30
0	0	2022-06-13
0.00684932	0	2022-06-20
0.0023753	0	2022-06-13
0.0179641	0	2022-04-18
0.111554	0	2022-04-18
0.0460829	0	2022-06-20
0.0147059	0	2022-06-06
0.047619	0	2022-04-25
0.0247934	0	2022-06-06
0.275862	0	2022-05-09
0.0503145	0	2022-06-20
0.212903	1	2022-06-20
0.0130293	0	2022-05-09
0.0640244	0	2022-06-13
0.0192308	0	2022-05-09
0.0568862	0	2022-05-30
0.138158	0	2022-04-11
0.223938	1	2022-06-27
0.0160183	0	2022-05-23
0.0497925	0	2022-05-23
0.0562771	0	2022-04-11
0.0330882	0	2022-04-18
0.0542857	0	2022-05-09
0.234266	0	2022-05-02
0.0254237	0	2022-06-06
0.0478873	0	2022-06-27
0.100295	1	2022-05-09
0.0129534	0	2022-05-16
0.0224359	0	2022-04-11
0.0343511	0	2022-06-13
0.0781759	0	2022-06-13
0.0807692	0	2022-05-30
0.0674603	0	2022-04-18
0.00674157	0	2022-05-23
0.0784314	0	2022-06-06
0.0223214	0	2022-05-16
0.0144928	0	2022-05-02
0.0246575	0	2022-05-30
0.0443787	0	2022-04-11
0.05	0	2022-06-13
0.0955224	0	2022-06-13
0.0970588	0	2022-04-25
0.0354223	0	2022-04-25
0.0288066	0	2022-04-25
0.112727	0	2022-06-06
0.0761905	0	2022-05-09
0.072327	0	2022-06-13
0.0109489	0	2022-04-25
0.0348525	0	2022-05-02
0.0513595	0	2022-04-25
0.0533708	0	2022-05-09
0.0341615	0	2022-05-02
0.0570571	0	2022-06-06
0.137072	1	2022-04-25
0.046332	0	2022-05-09
0.0075	0	2022-05-16
0.0133779	0	2022-06-13
0.0347826	0	2022-05-02
0.210332	0	2022-05-09
0.0244898	0	2022-06-06
0.027027	0	2022-05-02
0.0628571	0	2022-04-18
0.387234	0	2022-05-02
0.0463576	0	2022-04-25
0.030303	0	2022-06-13
0.0335366	0	2022-05-02
0.193431	0	2022-04-18
0.01875	0	2022-06-13
0.272358	1	2022-06-20
0.126582	0	2022-05-30
0.0750853	0	2022-06-06
0.013624	0	2022-05-09
0.330827	1	2022-05-30
0.0640569	0	2022-06-20
0.0477816	0	2022-04-25
0.0740741	0	2022-05-16
0.185185	0	2022-05-02
0.0271186	0	2022-04-25
0.268657	0	2022-05-02
0.159864	0	2022-06-06
0.038835	0	2022-06-20
0.0350877	0	2022-06-27
0.0751634	0	2022-06-06
0.0566667	0	2022-05-02
0.00920245	0	2022-05-02
0.0163934	0	2022-06-13
0.157447	1	2022-05-02
0.047619	0	2022-06-06
0.221719	0	2022-05-30
0.185065	0	2022-06-06
0.0470219	0	2022-06-27
0.206349	0	2022-04-18
0.00700935	0	2022-04-11
0.0113314	0	2022-04-25
0.0511945	0	2022-05-02
0.318182	0	2022-06-13
0.0418251	0	2022-05-09
0.0315186	0	2022-04-25
0.376106	0	2022-04-11
0.0388693	0	2022-04-11
0.0177305	0	2022-06-06
0.0588235	0	2022-06-06
0.29434	0	2022-04-18
0.132686	0	2022-05-02
0.0794118	0	2022-05-30
0.0962199	0	2022-06-13
0.0439189	0	2022-05-02
0.148387	0	2022-06-13
0.0674847	0	2022-04-11
0.0449827	0	2022-05-30
0.0378007	0	2022-05-23
0.0386266	0	2022-05-16
0.0746753	1	2022-04-11
0.0368098	0	2022-06-13
0.0330033	0	2022-05-30
0.0454545	0	2022-06-06
0.103806	0	2022-04-18
0.113565	0	2022-05-30
0.0355872	0	2022-05-16
0.190083	1	2022-06-06
0.0136054	0	2022-05-02
0.0376712	1	2022-05-09
0.0273556	0	2022-06-20
0.0474684	0	2022-06-06
0.0405405	0	2022-06-13
0.0588235	0	2022-05-23
0.0425532	0	2022-06-13
0.0924092	0	2022-05-02
0.00681818	0	2022-05-23
0.0505952	0	2022-06-27
0.147147	0	2022-04-25
0.03125	0	2022-06-27
0.0185676	0	2022-05-30
0.0149254	0	2022-04-18
0	0	2022-05-23
0.0361446	0	2022-04-11
0.0916667	0	2022-05-30
0.0353698	0	2022-04-11
0.0176471	0	2022-06-13
0.0537975	0	2022-04-18
0.0443213	0	2022-04-18
0.0254237	0	2022-06-13
0.159851	0	2022-06-27
0.00694444	0	2022-04-25
0.0339506	0	2022-06-20
0.0234375	0	2022-05-09
0.030303	0	2022-04-11
0.0124224	0	2022-05-02
0.0950413	0	2022-05-30
0.046875	0	2022-06-06
0.0323741	0	2022-05-09
0.140845	0	2022-05-30
0.0567823	0	2022-06-27
0.412451	1	2022-04-25
0.0568182	0	2022-06-06
0.230241	0	2022-04-25
0.25	0	2022-06-20
0.0319767	0	2022-05-02
0.161017	0	2022-05-30
0.209205	0	2022-06-20
0.0350404	0	2022-06-20
0.32549	0	2022-04-25
0.324528	1	2022-06-06
0.00598802	0	2022-04-25
0.0368098	0	2022-04-25
0.0396825	1	2022-05-09
0.019774	0	2022-04-11
0.0273038	0	2022-04-25
0.0960265	0	2022-05-02
0.16092	0	2022-05-02
0.00923788	0	2022-05-16
0.014881	0	2022-05-09
0.0268657	0	2022-04-25
0.352227	0	2022-06-06
0.0114943	0	2022-05-30
0.00902935	0	2022-04-25
0.0157233	0	2022-04-18
0.244755	0	2022-04-11
0.0176678	0	2022-05-02
0.0243902	0	2022-06-27
0.01983	0	2022-06-13
0.218868	1	2022-04-25
0.0814815	0	2022-04-18
0.22335	1	2022-06-27
0.0290698	0	2022-06-06
0.0167785	0	2022-05-02
0.00911854	0	2022-05-02
0.218519	0	2022-04-18
0.0195531	0	2022-05-09
0.0117647	0	2022-06-06
0.0610169	0	2022-04-18
0.0229008	0	2022-04-25
0.0827338	0	2022-06-13
0.0714286	0	2022-06-27
0.101307	0	2022-06-13
0.0185759	0	2022-04-18
0.366534	0	2022-05-30
0.257143	0	2022-04-11
0.0680473	0	2022-05-02
0.307143	1	2022-04-11
0.265683	1	2022-04-11
0.085034	0	2022-04-11
0.0130293	0	2022-04-25
0.0419162	0	2022-05-02
0.0863095	0	2022-04-25
0.278607	0	2022-05-02
0.233184	0	2022-05-02
0.122186	0	2022-05-02
0.0558659	0	2022-06-13
0.0547445	0	2022-04-11
0.258333	0	2022-06-13
0.194245	0	2022-06-13
0.0655738	0	2022-05-02
0.0588235	0	2022-05-09
0.123123	0	2022-06-13
0.034188	0	2022-05-02
0.23221	0	2022-05-02
0.0223464	0	2022-04-18
0.0308642	0	2022-04-25
0.0140845	0	2022-04-11
0.184375	1	2022-05-09
0.0322581	0	2022-06-06
0.0402685	0	2022-06-13
0.179592	1	2022-05-09
0.0252809	0	2022-06-13
0.0191083	0	2022-06-13
0.286307	0	2022-04-18
0.1	0	2022-04-18
0.0443787	0	2022-05-09
0.00362319	0	2022-04-11
0.25448	1	2022-06-13
0.307692	0	2022-04-11
0.115987	0	2022-04-18
0.0347826	0	2022-04-18
0.0238095	0	2022-06-06
0.262626	1	2022-04-18
0.03207	0	2022-06-27
0.138037	0	2022-04-11
0.0794702	0	2022-04-18
0.114068	0	2022-06-27
0.0173913	0	2022-04-18
0.0216802	0	2022-06-13
0.338983	1	2022-05-09
0.234694	0	2022-06-20
0.0688406	0	2022-05-30
0.0650888	0	2022-06-13
0.0431373	0	2022-04-18
0.0102828	0	2022-05-02
0	0	2022-05-30
0.216783	0	2022-04-18
0.00717703	0	2022-04-11
0.0493827	0	2022-05-30
0.0565476	0	2022-04-18
0.16208	0	2022-04-11
0.0412371	0	2022-05-30
0.0422961	0	2022-04-18
0.00987654	0	2022-05-09
0.0220588	0	2022-05-02
0.290837	0	2022-05-30
0.168627	0	2022-04-11
0.0163399	0	2022-05-02
0.0194175	0	2022-04-18
0.247899	1	2022-06-20
0.00900901	0	2022-04-18
0.248705	0	2022-06-13
0.048	0	2022-06-06
0.0045977	0	2022-06-06
0.10274	0	2022-06-20
0.025641	0	2022-04-11
0.0408719	0	2022-06-06
0.288372	0	2022-04-18
0.0292208	0	2022-04-11
0.173077	0	2022-05-09
0.0578035	0	2022-05-02
0.0165563	0	2022-06-06
0.225806	0	2022-04-25
0.013289	0	2022-04-25
0.118971	0	2022-05-16
0.0201342	0	2022-05-16
0.00508906	0	2022-05-30
0.04	0	2022-05-16
0.0542169	0	2022-05-02
0.042042	0	2022-05-16
0.0537975	0	2022-04-18
0.401826	0	2022-04-11
0.0761246	0	2022-04-25
0.0157729	0	2022-04-11
0.0353698	0	2022-06-27
0.0424929	0	2022-05-30
0.0227273	0	2022-05-02
0.286325	0	2022-06-20
0.187251	0	2022-04-18
0.234899	1	2022-05-30
0.0159236	0	2022-04-11
0.0252101	0	2022-06-13
0.300885	0	2022-06-20
0.0176471	0	2022-04-18
0.1	0	2022-04-18
0.0668896	1	2022-04-25
0.0474453	0	2022-06-27
0.015674	0	2022-05-23
0.269663	0	2022-05-02
0.0816327	0	2022-04-25
0.121528	0	2022-04-11
0.0151515	0	2022-04-11
0.247191	1	2022-04-18
0.0503145	1	2022-04-11
0.390558	0	2022-05-09
0.014245	0	2022-04-25
0.297872	0	2022-05-09
0.00496278	0	2022-04-25
0.0191388	0	2022-04-11
0.0498221	0	2022-05-09
0.131673	1	2022-05-16
0.0542857	0	2022-06-27
0.0293255	0	2022-05-09
0.121429	0	2022-05-09
0.0139665	0	2022-04-25
0.151203	0	2022-05-30
0.00638978	0	2022-05-09
0.00516796	0	2022-05-30
0.0282486	0	2022-04-18
0.0126582	0	2022-06-06
0.0289256	0	2022-06-20
0.252964	0	2022-04-18
0.107143	0	2022-05-30
0.123779	0	2022-05-02
0.0308219	0	2022-06-06
0.0415225	0	2022-06-27
0.11583	1	2022-06-20
0.0387324	0	2022-05-30
0.0320856	0	2022-05-09
0.0316901	0	2022-05-30
0.0385852	0	2022-04-18
0.0176471	0	2022-04-11
0.0401146	0	2022-06-06
0.0630631	0	2022-04-18
0.0497925	0	2022-05-23
0.0599455	0	2022-06-27
0.0534125	0	2022-05-09
0.0362694	0	2022-05-02
0.0297619	0	2022-05-02
0.0954064	0	2022-06-20
0.0274914	0	2022-05-02
0.04	0	2022-06-06
0.0704225	0	2022-05-16
0.0422535	0	2022-06-27
0.182692	0	2022-04-25
0.0358423	0	2022-06-13
0.208696	0	2022-06-27
0.0126263	0	2022-05-30
0.0304348	0	2022-05-16
0.0352423	0	2022-05-16
0.032	0	2022-04-25
0.0416667	0	2022-05-02
0.0618893	0	2022-04-18
0.0390071	0	2022-05-09
0.0250784	0	2022-05-09
0.221311	0	2022-06-20
0.0258398	0	2022-06-27
0.0283286	0	2022-05-02
0.0925926	0	2022-05-09
0.0290456	0	2022-06-06
0.0524194	0	2022-06-13
0.0141844	0	2022-06-06
0.115625	1	2022-05-30
0.0171429	0	2022-04-11
0.358079	0	2022-04-11
0.0220386	0	2022-06-13
0.00465116	0	2022-05-02
0.0144509	0	2022-06-27
0.0601266	0	2022-05-30
0.00645161	0	2022-05-09
0.0216718	0	2022-05-09
0.0107527	0	2022-06-13
0.0860534	0	2022-05-30
0.00516796	0	2022-05-16
0.189091	1	2022-04-11
0.0422078	0	2022-04-25
0.0149701	0	2022-06-13
0.0245902	0	2022-05-16
0.0550459	0	2022-04-11
0.0616438	0	2022-05-09
0.0401338	0	2022-06-13
0.0793103	0	2022-06-13
0.0167224	0	2022-04-11
0.0112676	0	2022-05-23
0.0965909	0	2022-06-13
0.286344	0	2022-05-30
0.030303	0	2022-04-18
0.0296296	0	2022-05-30
0.0163043	0	2022-06-06
0.134058	0	2022-05-30
0.0174419	0	2022-05-09
0.14511	0	2022-06-20
0.021978	0	2022-06-13
0.0640244	0	2022-06-13
0.0192308	0	2022-05-02
0.0194175	0	2022-06-27
0.123377	0	2022-06-06
0.02	0	2022-06-27
0.0104895	0	2022-04-18
0.0049505	0	2022-06-06
0.0340557	0	2022-05-02
0.00480769	0	2022-06-27
0.156134	0	2022-06-06
0.0446429	0	2022-04-18
0.0526316	0	2022-05-02
0.106109	0	2022-05-02
0.141892	0	2022-06-20
0	0	2022-05-16
0.234375	1	2022-06-06
0.243346	1	2022-06-20
0.0534125	0	2022-04-25
0.045614	0	2022-06-06
0.128049	0	2022-06-13
0.0343511	0	2022-04-25
0.0307167	0	2022-06-13
0.154882	0	2022-05-02
0.131206	0	2022-04-11
0.0379009	0	2022-06-13
0.00949367	0	2022-04-11
0.124601	0	2022-05-30
0.021021	0	2022-06-06
0.0956175	0	2022-06-06
0.0175953	0	2022-06-20
0.0252101	0	2022-05-09
0.0343348	0	2022-06-13
0.0230263	0	2022-06-13
0.167969	0	2022-06-27
0.0145349	0	2022-05-30
0.0909091	0	2022-04-11
0.0215054	0	2022-05-09
0.339921	0	2022-05-02
0.0668896	0	2022-04-11
0.125448	0	2022-06-06
0.0273973	0	2022-04-18
0.007109	0	2022-04-18
0.0571429	0	2022-05-16
0.0378549	0	2022-05-02
0.0416667	0	2022-05-16
0.0501567	1	2022-06-27
0.0674603	0	2022-04-18
0.323077	0	2022-05-30
0.0888158	0	2022-05-02
0	0	2022-05-09
0.294574	1	2022-04-11
0.24898	0	2022-06-06
0.0741935	0	2022-06-20
0.0213333	0	2022-05-09
0.0310078	0	2022-06-06
0.0179104	0	2022-06-20
0.00738007	0	2022-05-09
0.219697	0	2022-04-25
0.0606061	0	2022-06-06
0.231618	1	2022-05-30
0.0284091	0	2022-05-23
0.038674	0	2022-04-25
0.122112	0	2022-05-09
0.00956938	0	2022-04-25
0.0196078	1	2022-06-13
0.0180723	0	2022-05-30
0.0531561	0	2022-05-02
0.0241287	0	2022-04-25
0.0333333	0	2022-06-06
0.0511182	0	2022-05-30
0	0	2022-05-09
0.0397554	0	2022-04-11
0.0720721	0	2022-05-16
0.221805	1	2022-05-02
0.00990099	0	2022-04-18
0.0917722	0	2022-06-27
0.0788644	0	2022-05-02
0.0428016	0	2022-04-18
0.0056338	0	2022-06-13
0.0650155	0	2022-06-13
0.119298	0	2022-05-02
0.00232558	0	2022-05-16
0.0163399	0	2022-06-27
0.10828	0	2022-06-06
0.0970874	0	2022-06-13
0.0145349	0	2022-04-18
0.0781893	0	2022-05-30
0.160494	0	2022-04-25
0.0503876	0	2022-04-25
0.258182	1	2022-05-02
0.0571429	0	2022-05-09
0.030581	0	2022-05-02
0.0231788	0	2022-05-30
0.0865922	0	2022-04-11
0.0207715	0	2022-05-02
0.0680473	0	2022-06-20
0.120253	0	2022-06-06
0.0503145	0	2022-05-09
0.0149701	0	2022-06-20
0.0344828	0	2022-06-13
0.161943	0	2022-04-18
0.015873	0	2022-05-30
0.106996	1	2022-05-02
0.00684932	0	2022-05-30
0.0213415	0	2022-04-25
0.0656716	0	2022-05-09
0.0174419	0	2022-04-18
0.0165877	0	2022-06-13
0.0330033	0	2022-04-25
0.0181818	0	2022-04-11
0.0103093	0	2022-04-11
0.0752212	0	2022-05-16
0.0759494	0	2022-06-06
0.0365169	0	2022-06-13
0.0078329	0	2022-04-25
0.312977	0	2022-04-11
0.317857	0	2022-06-27
0.160377	0	2022-04-11
0.189964	0	2022-05-09
0.0249221	1	2022-06-20
0.0792683	0	2022-05-02
0.055409	0	2022-06-06
0.0684524	0	2022-05-02
0.0113636	0	2022-04-18
0.313305	1	2022-04-11
0.333333	0	2022-05-30
0.0287081	0	2022-06-06
0.00733496	0	2022-05-23
0.0459364	0	2022-06-13
0.0408163	0	2022-05-30
0.0216049	0	2022-06-20
0.016317	0	2022-05-16
0.035461	0	2022-05-16
0.0234742	0	2022-05-23
0.322176	0	2022-06-13
0.0248756	0	2022-06-27
0.0354839	0	2022-06-27
0.114007	0	2022-06-20
0.00239808	0	2022-06-20
0.0298013	0	2022-05-09
0.0905923	0	2022-06-06
0.00757576	0	2022-05-09
0.0215827	0	2022-04-18
0.122977	0	2022-06-06
0.242424	0	2022-04-18
0.292453	0	2022-06-13
0.145329	0	2022-05-30
0.149007	0	2022-05-02
0.0242424	0	2022-05-30
0.0753425	0	2022-06-20
0.0720339	0	2022-04-11
0.00702576	0	2022-04-25
0.0158103	0	2022-04-11
0.0288066	0	2022-05-16
0.00617284	0	2022-06-13
0.0530726	0	2022-05-02
0	0	2022-05-02
0.0216216	0	2022-06-27
0.0960452	0	2022-04-18
0.0176991	0	2022-04-11
0	0	2022-06-06
0.0200445	0	2022-06-06
0.127413	0	2022-04-25
0.0176678	0	2022-04-18
0	0	2022-04-11
0.0316456	0	2022-06-20
0.0436047	0	2022-06-27
0.334677	0	2022-05-02
0.0311419	0	2022-05-16
0.0298507	0	2022-04-11
0.0386598	0	2022-06-27
0.0179856	0	2022-04-18
0.027027	0	2022-04-25
0.102894	0	2022-05-30
0.365482	0	2022-05-30
0.253589	0	2022-05-09
0.0604027	0	2022-04-11
0.0431034	0	2022-06-13
0.103203	0	2022-05-30
0.0166667	0	2022-06-20
0.0328358	0	2022-05-30
0.270492	0	2022-05-02
0.0189189	0	2022-06-13
0.0980392	0	2022-04-11
0.168724	1	2022-06-27
0.168103	0	2022-06-06
0.0375	0	2022-06-27
0.0264317	1	2022-06-20
0.243363	1	2022-04-18
0.063253	0	2022-04-18
0.280702	0	2022-05-09
0.214008	1	2022-05-23
0.0350318	0	2022-06-13
0.121951	0	2022-06-06
0.0186916	0	2022-06-20
0.0171429	0	2022-05-02
0.00481928	0	2022-05-30
0.0115607	0	2022-06-06
0.0123457	0	2022-06-06
0.0139535	0	2022-05-23
0.0366972	0	2022-04-18
0.0557276	0	2022-05-09
0.0469799	0	2022-06-27
0.0678466	0	2022-05-02
0.0614887	0	2022-04-18
0.016317	0	2022-06-06
0.117284	0	2022-04-18
0.0294118	0	2022-04-25
0.026936	0	2022-06-13
0.0731707	0	2022-06-13
0.0877193	0	2022-05-30
0.025522	0	2022-05-30
0.0773481	0	2022-05-02
0.0702875	0	2022-06-06
0.227723	1	2022-04-18
0.0216049	0	2022-04-11
0.0512821	0	2022-04-25
0.0576923	0	2022-06-13
0.225532	0	2022-04-25
0.0132626	0	2022-05-23
0.0479233	0	2022-05-02
0.0519481	0	2022-06-13
0.372881	0	2022-04-25
0.025641	0	2022-05-09
0.273438	1	2022-05-30
0.04	0	2022-04-25
0.0591133	0	2022-06-27
0.0378378	0	2022-05-09
0.00581395	0	2022-06-20
0.0315186	0	2022-04-18
0.161765	0	2022-04-25
0.166038	0	2022-05-02
0	0	2022-05-02
0.217993	0	2022-06-06
0.17301	0	2022-05-09
0.0261628	0	2022-06-13
0.0383387	0	2022-04-18
0.0326633	0	2022-05-09
0.27451	0	2022-06-20
0.11828	0	2022-05-09
0.0496894	0	2022-05-30
0.0872274	0	2022-04-18
0.0291971	0	2022-04-11
0.286325	1	2022-04-25
0.20915	0	2022-06-20
0.0506329	0	2022-05-09
0.193772	0	2022-06-13
0.211409	0	2022-04-18
0.196154	0	2022-06-27
0.0264706	0	2022-06-13
0.0379009	0	2022-06-20
0.120401	0	2022-06-06
0.0620915	0	2022-05-09
0.15102	0	2022-04-18
0.0575758	0	2022-05-09
0.245161	0	2022-06-13
0.0970874	0	2022-04-25
0.0984127	0	2022-05-02
0.0392157	1	2022-05-09
0.0109091	0	2022-06-06
0.311897	0	2022-04-11
0.015674	0	2022-04-25
0.154839	0	2022-05-02
0.0769231	0	2022-06-06
0.0357143	0	2022-04-25
0.238095	1	2022-06-06
0.00906344	1	2022-04-25
0.0143885	0	2022-05-16
0.00765306	0	2022-05-02
0.0368098	0	2022-05-30
0.104348	0	2022-04-11
0.221805	1	2022-05-09
0.280899	0	2022-04-11
0.0165289	0	2022-04-25
0.130112	0	2022-06-20
0.147239	0	2022-06-13
0.21371	1	2022-06-06
0.221014	0	2022-05-23
0.103679	0	2022-06-20
0.0180587	0	2022-06-20
0.0803859	0	2022-06-13
0.256757	0	2022-06-06
0.018315	0	2022-04-11
0.00934579	0	2022-06-13
0.242958	0	2022-04-18
0.139932	0	2022-04-11
0.0905923	1	2022-06-13
0.0871212	0	2022-04-18
0.0465116	0	2022-06-13
0.00478469	0	2022-05-16
0.0309278	0	2022-04-11
0.046729	0	2022-05-30
0.0247934	0	2022-04-11
0.0126582	0	2022-06-27
0.0150602	0	2022-05-09
0.0144928	0	2022-06-13
0.0505415	0	2022-05-09
0.381356	0	2022-04-11
0.150877	0	2022-05-02
0.213768	0	2022-04-18
0.0558824	0	2022-06-20
0.0871212	0	2022-04-11
0.0186567	0	2022-05-09
0.137546	0	2022-06-20
0.0801394	0	2022-05-09
0.0510949	0	2022-04-25
0.0426136	0	2022-06-06
0.0619469	0	2022-04-25
0.0253521	0	2022-04-11
0.0283912	0	2022-04-25
0.017192	0	2022-05-09
0.0342857	0	2022-04-18
0.0812325	0	2022-05-09
0.296943	0	2022-06-13
0.0252809	0	2022-06-13
0.0559796	0	2022-05-02
0.0538462	0	2022-05-02
0.0120846	0	2022-06-20
0.0496278	0	2022-05-16
0.0352304	0	2022-06-06
0.112094	1	2022-06-13
0.00408163	0	2022-05-02
0.330472	0	2022-05-09
0.0121951	0	2022-04-18
0.00688073	0	2022-06-06
0.0447761	0	2022-06-13
0.0625	0	2022-06-27
0.0343511	0	2022-05-30
0.227053	1	2022-05-09
0.0786517	0	2022-06-20
0.0119617	0	2022-05-16
0.135714	0	2022-05-02
0.0326975	0	2022-05-09
0.0047619	0	2022-06-06
0.0652921	0	2022-06-13
0.163194	0	2022-06-06
0.0486322	0	2022-05-09
0.0649819	0	2022-05-02
0.0028169	0	2022-05-16
0.0266272	0	2022-04-18
0.0450161	0	2022-06-20
0	0	2022-05-02
0.0569801	0	2022-04-25
0.0603448	0	2022-05-09
0.237736	0	2022-04-11
0.0253165	0	2022-06-13
0.0959302	1	2022-05-09
0.238462	0	2022-05-30
0.0101523	0	2022-05-09
0.0265957	0	2022-05-30
0.077381	0	2022-04-11
0.0669145	0	2022-06-13
0.0234604	0	2022-06-06
0.322695	0	2022-05-02
0.0219436	0	2022-06-06
0.183051	0	2022-05-30
0.0538721	0	2022-04-11
0.034384	0	2022-05-09
0.0473186	0	2022-04-25
0.0558511	0	2022-05-02
0.00947867	0	2022-05-30
0.214815	0	2022-05-30
0.00651466	0	2022-04-11
0.0164609	0	2022-06-13
0.129338	0	2022-04-18
0.290043	0	2022-04-25
0.21875	0	2022-06-27
0.216216	0	2022-06-06
0.0787402	1	2022-06-27
0.0415094	1	2022-04-11
0.0521472	0	2022-04-11
0.0287356	0	2022-06-20
0.0234114	0	2022-05-09
0.0372881	0	2022-06-13
0.0600601	0	2022-05-30
0.0506329	0	2022-04-11
0.252101	0	2022-06-06
0.0331492	0	2022-05-02
0.0277778	0	2022-05-30
0.0169492	0	2022-04-25
0.0344828	0	2022-05-02
0.05	0	2022-06-27
0.0143266	0	2022-05-02
0.307692	0	2022-04-11
0.0345821	0	2022-05-02
0.27	0	2022-04-18
0.0549133	0	2022-04-18
0.0330882	0	2022-05-30
0.0111421	0	2022-05-02
0.00902935	0	2022-06-06
0.136508	0	2022-05-30
0.0277008	0	2022-06-13
0.144444	0	2022-06-27
0.240741	1	2022-05-09
0.0289389	0	2022-06-06
0.0684524	0	2022-04-11
0.0868347	0	2022-06-27
0.0253623	1	2022-04-25
0.0659722	0	2022-05-23
0.042623	0	2022-04-11
0.219178	0	2022-06-20
0.0404412	0	2022-05-30
0.378378	1	2022-06-20
0.109155	0	2022-06-27
0.138889	0	2022-06-13
0.0170732	0	2022-05-02
0.0151515	0	2022-06-13
0.0753623	0	2022-05-30
0.0766962	0	2022-06-20
0.0278638	0	2022-06-13
0.216606	0	2022-05-30
0.028777	0	2022-06-20
0.299639	0	2022-04-25
0.00638978	0	2022-05-02
0.104603	0	2022-05-02
0.0658307	0	2022-05-30
0.0402685	0	2022-04-25
0.331933	0	2022-05-02
0.322464	0	2022-04-18
0.025641	0	2022-05-23
0.015015	0	2022-06-13
0.272031	0	2022-04-25
0.228346	1	2022-05-30
0.0835735	0	2022-06-13
0.0627063	0	2022-06-20
0.12037	1	2022-04-25
0.0113636	0	2022-06-27
0.0811688	0	2022-06-13
0.0540541	0	2022-06-06
0.0178571	0	2022-05-16
0.122034	0	2022-06-27
0.00928074	0	2022-06-06
0.0705521	0	2022-06-20
0.0169492	0	2022-04-11
0.259109	0	2022-04-18
0.00932401	0	2022-05-02
0.0474777	0	2022-06-13
0.110759	0	2022-06-06
0.015873	0	2022-06-06
0.054755	0	2022-06-13
0.00472813	0	2022-04-25
0.0161663	0	2022-05-09
0.14658	0	2022-06-06
0.0526316	0	2022-05-30
0.0422535	0	2022-06-06
0.35102	1	2022-04-25
0.216535	0	2022-04-18
0.00308642	0	2022-05-30
0.0204778	0	2022-06-06
0.0493827	0	2022-04-18
0.021021	0	2022-04-11
0	0	2022-05-09
0.00320513	0	2022-04-18
0.0571429	0	2022-05-09
0.00959233	0	2022-05-16
0.100629	0	2022-05-02
0.056213	0	2022-06-13
0.305755	0	2022-06-13
0.0283688	0	2022-06-27
0.0245399	0	2022-06-27
0.310219	0	2022-06-27
0.0526316	0	2022-05-02
0.0193548	0	2022-05-02
0.00928793	0	2022-04-25
0.146552	0	2022-05-30
0.00518135	0	2022-06-06
0.0293255	0	2022-04-11
0.0652174	0	2022-06-20
0.116197	0	2022-06-20
0.0322581	0	2022-04-18
0.0167131	0	2022-04-18
0.0294985	0	2022-05-09
0.0277778	0	2022-06-06
0.0352423	0	2022-05-16
0.0120192	0	2022-06-27
0.0402145	0	2022-04-11
0.00464037	0	2022-06-20
0.089404	0	2022-05-02
0.0262172	0	2022-04-25
0.017192	0	2022-05-02
0.28022	1	2022-06-06
0.262931	1	2022-06-06
0.277992	0	2022-06-06
0.0434783	0	2022-05-30
0.0534125	0	2022-06-27
0.207469	0	2022-04-25
0.00243902	0	2022-04-18
0.0174216	0	2022-04-25
0.03003	0	2022-06-06
0.17029	0	2022-04-25
0.188953	0	2022-04-11
0.0532915	0	2022-04-11
0.0285714	0	2022-06-20
0.0962099	0	2022-05-02
0.0923567	0	2022-04-11
0.248175	0	2022-04-18
0.0135747	0	2022-05-23
0.0218182	0	2022-05-02
0.0308219	0	2022-06-06
0.264493	0	2022-06-13
0.048048	0	2022-05-30
0.0720721	0	2022-04-18
0.0383275	0	2022-04-11
0.207746	0	2022-04-25
0.0172414	0	2022-06-20
0.0306407	0	2022-05-02
0.00719424	0	2022-05-16
0.0267062	0	2022-05-30
0.0273556	0	2022-06-06
0.0136986	0	2022-05-16
0.105263	0	2022-05-30
0.292373	0	2022-06-06
0.0160183	0	2022-05-02
0.0707965	0	2022-06-27
0.013624	0	2022-04-11
0.0512821	0	2022-04-25
0.134868	0	2022-04-25
0.166667	0	2022-06-06
0.297959	0	2022-06-20
0.0202312	0	2022-06-06
0.191919	0	2022-06-20
0.0173611	0	2022-06-27
0.0566667	0	2022-05-30
0.239437	1	2022-05-02
0.0145455	0	2022-05-23
0.0700637	0	2022-05-09
0.0798817	0	2022-06-20
0.340426	0	2022-04-18
0.0456026	0	2022-04-25
0.0327869	0	2022-04-18
0.103152	0	2022-05-09
0.0239726	0	2022-05-02
0.0738462	0	2022-04-11
0.284553	0	2022-05-09
0.0479705	0	2022-05-23
0.053125	0	2022-04-25
0.204819	0	2022-05-30
0.156682	0	2022-05-09
0.432161	1	2022-05-02
0.150735	0	2022-06-06
0.0275482	0	2022-05-09
0.0885246	0	2022-06-20
0.0423453	0	2022-05-02
0.10219	0	2022-05-09
0.0205882	0	2022-06-06
0.251046	0	2022-05-02
0.112245	0	2022-06-06
0.26378	0	2022-05-30
0.0216216	0	2022-05-09
0.037037	0	2022-06-13
0.0536278	1	2022-05-30
0.0290698	0	2022-06-13
0.253456	0	2022-05-02
0.00946372	0	2022-04-18
0.211155	1	2022-04-11
0.294606	0	2022-04-11
0.048048	0	2022-06-06
0.0729614	1	2022-05-30
0.27619	0	2022-04-11
0.0702875	0	2022-04-11
0.0630252	0	2022-06-06
0.136	0	2022-05-30
0.0191257	0	2022-04-18
0.0601266	0	2022-04-11
0.0555556	0	2022-06-27
0.219828	1	2022-04-25
0.0531915	0	2022-04-11
0.0338983	0	2022-04-11
0.0204082	0	2022-04-11
0.0126984	0	2022-06-27
0.0292887	0	2022-06-27
0.00606061	0	2022-05-30
0.0915254	0	2022-04-11
0.0378007	0	2022-05-09
0.1375	0	2022-04-11
0.0584416	0	2022-06-06
0.00738916	0	2022-04-18
0.207358	0	2022-05-30
0.0352941	0	2022-06-06
0.0467836	0	2022-06-20
0.00248756	0	2022-04-25
0.0779944	0	2022-06-20
0.0393701	0	2022-06-06
0.0123839	1	2022-05-02
0.154088	0	2022-06-13
0.119874	0	2022-06-06
0.0164319	0	2022-06-13
0.00913242	0	2022-05-30
0.0205479	0	2022-05-16
0.0046729	0	2022-05-09
0.0185759	0	2022-05-23
0.135338	0	2022-05-30
0.00974026	0	2022-04-11
0.0138568	0	2022-05-02
0.0184758	0	2022-06-06
0.15	0	2022-05-09
0.129568	0	2022-06-06
0.0268097	0	2022-06-13
0.0325203	0	2022-06-27
0.0177936	0	2022-06-27
0.0628571	0	2022-05-30
0	0	2022-06-06
0.0298103	0	2022-05-09
0.00630915	0	2022-04-18
0.0838926	0	2022-06-06
0.0835821	0	2022-06-06
0.0553936	0	2022-05-30
0.030303	0	2022-04-25
0.0410959	0	2022-05-02
0.0238095	0	2022-04-25
0.0292683	0	2022-04-11
0.0310345	0	2022-05-30
0.03663	0	2022-05-02
0.0526316	0	2022-06-13
0.084058	0	2022-04-18
0.0413534	0	2022-06-06
0.0119617	0	2022-05-02
0.0191257	0	2022-04-25
0.047619	0	2022-06-06
0.0157729	1	2022-04-18
0.116147	1	2022-04-18
0.00940439	0	2022-04-11
0.0358566	0	2022-06-20
0.0378151	0	2022-06-20
0.284444	0	2022-04-18
0.00955414	0	2022-05-09
0.277228	1	2022-06-06
0.00465116	0	2022-04-18
0.030303	0	2022-05-02
0.0472973	0	2022-06-06
0.0802676	0	2022-05-02
0.0529595	0	2022-05-30
0.0134771	0	2022-06-13
0.0100503	0	2022-06-06
0.0136986	0	2022-06-13
0.295082	0	2022-04-25
0.0187354	0	2022-04-18
0.152174	0	2022-05-02
0.0171821	0	2022-05-09
0.0326797	0	2022-04-11
0.0540541	0	2022-06-27
0.0361446	0	2022-04-11
0	0	2022-05-09
0.0301205	0	2022-05-23
0.0721003	1	2022-05-16
0.340206	0	2022-05-02
0.00469484	0	2022-06-27
0.08	0	2022-04-25
0.0529412	0	2022-04-18
0.0291777	0	2022-05-09
0.233577	0	2022-04-18
0.100313	1	2022-04-18
0.0120773	0	2022-06-06
0.0153846	0	2022-05-02
0.0234114	0	2022-05-02
0.0277778	0	2022-05-02
0.0191083	0	2022-05-30
0.243333	0	2022-05-02
0.0252101	0	2022-05-02
0.166134	0	2022-06-13
0.0188679	0	2022-04-25
0.0124611	0	2022-05-09
0.010274	0	2022-06-06
0.424893	0	2022-04-18
0.0176211	0	2022-06-27
0.0222222	0	2022-05-16
0.0669014	0	2022-05-30
0.00928793	0	2022-06-13
0	0	2022-04-18
0.02	0	2022-05-02
0.0557029	0	2022-05-09
0.0635452	0	2022-04-18
0.305936	0	2022-05-09
0.238636	0	2022-06-13
0.0511182	0	2022-06-20
0.0392857	0	2022-04-18
0.0223881	0	2022-05-23
0.156051	0	2022-06-06
0.0145349	0	2022-06-27
0.228216	0	2022-06-20
0.00993377	0	2022-04-11
0.0483271	0	2022-06-27
0.0151515	0	2022-04-18
0.345972	1	2022-06-06
0.242574	1	2022-06-27
0.0588235	0	2022-05-30
0.0198864	1	2022-04-11
0.0414201	0	2022-05-02
0.0182768	0	2022-04-25
0.291096	0	2022-05-30
0.0285714	0	2022-05-16
0.021875	0	2022-05-30
0.282528	0	2022-04-18
0.188679	0	2022-05-16
0.15917	0	2022-06-20
0.0464481	0	2022-05-09
0.0220126	0	2022-04-18
0.025	1	2022-06-20
0.119632	0	2022-04-18
0.0488506	0	2022-05-02
0.233333	0	2022-04-18
0.0103359	0	2022-04-11
0.112245	0	2022-05-09
0.0899281	0	2022-06-20
0.150862	0	2022-06-27
0.168254	0	2022-04-18
0.0861538	0	2022-05-30
0.309735	0	2022-06-13
0.00958466	0	2022-06-27
0.0656934	0	2022-05-09
0.0250784	0	2022-06-13
0.012285	0	2022-06-06
0.0537634	1	2022-06-06
0.365979	1	2022-04-25
0.0599251	0	2022-05-09
0.0446735	0	2022-05-09
0.0388889	0	2022-05-02
0.042042	0	2022-06-06
0.0120846	0	2022-06-06
0.208333	0	2022-04-18
0.0734824	0	2022-05-02
0.154185	0	2022-05-09
0.036036	0	2022-06-06
0.0712166	0	2022-05-09
0.0216606	0	2022-04-25
0.057047	0	2022-04-25
0.0238908	0	2022-04-11
0.0655172	0	2022-05-02
0.0167224	1	2022-05-02
0.0371353	0	2022-04-11
0.0595238	0	2022-05-30
0.0257143	0	2022-05-02
0.0629139	0	2022-04-18
0.0498221	0	2022-06-20
0.0241287	0	2022-05-09
0.0198864	0	2022-05-16
0.086262	0	2022-05-02
0.0347003	0	2022-05-16
0.0558376	0	2022-05-30
0.0381944	0	2022-05-09
0.117089	0	2022-06-13
0.211409	0	2022-05-30
0.116279	0	2022-06-13
0.035461	0	2022-04-18
0.0120773	0	2022-06-06
0.265306	0	2022-06-06
0.145038	0	2022-06-06
0.0261194	0	2022-04-11
0.316742	0	2022-06-13
0.140078	0	2022-06-20
0.157534	0	2022-04-25
0.01875	0	2022-05-23
0.0137457	0	2022-04-11
0.0176471	0	2022-06-06
0.00469484	0	2022-05-02
0.310078	0	2022-06-06
0.00465116	0	2022-04-25
0.190635	0	2022-05-02
0.0704225	0	2022-05-30
0.0625	0	2022-04-25
0.0532915	0	2022-05-09
0.0595611	0	2022-04-18
0.00511509	0	2022-05-16
0.00753769	0	2022-05-23
0.0663265	0	2022-04-18
0.0860215	1	2022-06-13
0.0242424	0	2022-04-18
0.00793651	0	2022-06-20
0.0188679	0	2022-05-09
0.151815	0	2022-06-20
0.0516129	0	2022-06-27
0.0451613	0	2022-05-02
0.028436	0	2022-06-06
0.0146628	0	2022-06-06
0.329502	1	2022-06-06
0.0196721	0	2022-06-06
0.114286	0	2022-04-11
0.100946	0	2022-04-18
0.0337423	0	2022-05-09
0.277533	0	2022-06-13
0.028169	0	2022-06-27
0.248731	0	2022-05-09
0.0372881	0	2022-06-27
0.182119	0	2022-04-18
0.0668693	0	2022-05-30
0.0524691	0	2022-04-25
0.0242588	0	2022-05-02
0.160377	0	2022-05-23
0.120482	0	2022-06-27
0.1	0	2022-06-20
0.144615	0	2022-05-09
0.129032	0	2022-06-13
0.00643087	0	2022-05-02
0.0797101	0	2022-05-30
0.0431267	0	2022-05-02
0.0385675	0	2022-04-11
0.278571	0	2022-05-30
0.163498	1	2022-04-11
0.0418118	0	2022-04-25
0.00458716	0	2022-05-02
0.011655	0	2022-05-30
0.0644172	0	2022-04-18
0.223256	0	2022-06-27
0.327103	0	2022-05-30
0.285714	0	2022-04-25
0.0793651	0	2022-06-13
0.190813	0	2022-04-25
0.0411523	0	2022-06-27
0.00791557	0	2022-04-11
0.338384	0	2022-05-02
0.0215385	0	2022-04-18
0.094697	0	2022-06-20
0.0884354	0	2022-04-11
0.0164835	0	2022-04-11
0.0470914	0	2022-05-02
0.0543807	0	2022-06-20
0.078125	0	2022-05-09
0.0216216	0	2022-05-30
0.0413223	0	2022-06-13
0.0137931	0	2022-04-11
0.106918	0	2022-04-11
0.040625	0	2022-04-11
0.0666667	0	2022-04-11
0.338521	0	2022-04-18
0.0151057	0	2022-04-11
0.0601504	0	2022-04-25
0.0573248	0	2022-05-02
0.125	0	2022-05-02
0.228374	1	2022-05-30
0.211321	0	2022-05-02
0.0274725	1	2022-05-23
0.239044	0	2022-04-18
0.053125	0	2022-04-11
0.00711744	0	2022-06-20
0.0349206	0	2022-05-09
0.375451	1	2022-04-11
0.0108108	0	2022-06-13
0.0332226	0	2022-04-18
0.0955631	0	2022-05-02
0.144295	0	2022-04-25
0.0353698	0	2022-04-25
0.0771812	0	2022-06-13
0.0992908	0	2022-06-06
0.0382514	1	2022-04-11
0.00263158	0	2022-06-06
0	0	2022-06-06
0.318841	0	2022-05-09
0.0122699	0	2022-05-02
0.0286624	0	2022-06-20
0.0113122	0	2022-06-13
0.0186335	0	2022-06-06
0.00687285	0	2022-05-02
0.0764526	0	2022-06-27
0.0239521	0	2022-06-06
0.191126	1	2022-04-11
0.0666667	0	2022-04-25
0.0197368	0	2022-04-11
0.0214067	0	2022-05-02
0.0242718	0	2022-05-09
0.0220126	0	2022-04-18
0.137313	0	2022-05-30
0.0184697	0	2022-04-11
0.0319767	0	2022-04-18
0.083871	0	2022-04-18
0.0490798	0	2022-04-11
0.0518293	0	2022-04-18
0.0421348	0	2022-04-25
0.282051	0	2022-06-13
0.0818182	0	2022-06-20
0.257576	0	2022-06-13
0.0813008	0	2022-05-09
0.0707395	0	2022-04-18
0.225225	0	2022-04-18
0.0377358	0	2022-04-25
0.0844156	0	2022-06-20
0.0675241	0	2022-04-25
0.0322581	0	2022-04-18
0.0480226	0	2022-06-27
0.260204	0	2022-04-25
0.155477	1	2022-04-11
0.00235849	0	2022-05-02
0.0621302	0	2022-04-11
0.0809249	0	2022-06-13
0.0864198	0	2022-04-25
0.0373563	0	2022-04-18
0.0111857	0	2022-06-13
0.0557185	0	2022-06-27
0.0358209	0	2022-06-20
0.0911681	0	2022-05-09
0.0508475	0	2022-06-13
0.0885246	0	2022-05-30
0.0466102	0	2022-04-25
0.225806	0	2022-05-09
[truncated: 12,977 more rows]

## Sheet: Figure4b
feature	psi_value	week
acs_pct_asian_imputed	0.00302229	2022-04-18
acs_pct_asian_imputed	0.00727796	2022-05-09
acs_pct_black_imputed	0.0379283	2022-05-16
acs_pct_educ_imputed	0.00289772	2022-05-02
acs_pct_engl_not_all_imputed	0.0134175	2022-05-16
acs_pct_finance_imputed	0.0078735	2022-05-09
acs_pct_gulfwar_1990_imputed	0.00664801	2022-05-30
acs_pct_inc400_imputed	0.00660051	2022-05-02
acs_pct_mobile_home_imputed	0.00309722	2022-04-18
acs_pct_non_citizen_imputed	0.0145327	2022-04-18
acs_pct_person_inc99_imputed	0.0265534	2022-05-09
albumin_vector_0	0.00397948	2022-06-13
amylase_vector_1	0.00323475	2022-06-20
amylase_vector_2	0.00199255	2022-04-25
ast_vector_1	0.00549612	2022-06-27
beta_hcg_vector_0	0.0033641	2022-05-23
beta_hcg_vector_0	0.0033641	2022-06-20
beta_hcg_vector_1	0.00452498	2022-04-18
bun_vector_2	5.18739e-08	2022-04-25
ca125_vector_0	1.1806e-06	2022-06-27
ca15_3_vector_1	0.00571543	2022-04-18
cancer_type_breast-cancer	0.01299	2022-05-16
cancer_type_breast-cancer	0.000714936	2022-06-27
cancer_type_urethral_cancer_combined	0.0183026	2022-05-30
cen_arealand_sqm_imputed	0.00585739	2022-06-20
cen_popdensity_2010_imputed	0.00207936	2022-04-25
comorbidity_cardiac_arrhythmia	0.000779225	2022-06-06
comorbidity_congestive_heart_failure	0.000113519	2022-04-18
comorbidity_diabetes_uncomplicated	0.00430931	2022-06-27
comorbidity_hypertension_complicated	0.00199422	2022-05-23
comorbidity_hypertension_complicated	0.001036	2022-06-06
comorbidity_neurological_disorders	4.57717e-05	2022-04-11
comorbidity_peripheral_vascular_disorder	0.000942952	2022-06-06
comorbidity_psychoses	1.09277e-05	2022-06-20
comorbidity_valvular_disease	0.00908533	2022-04-11
comorbidity_weight_loss	0.000845674	2022-06-13
days_since_last_ed	0.0181744	2022-05-23
ethnicity_vector_unknown	0.00526771	2022-05-16
glucose_vector_2	0.215011	2022-05-16
hgb_vector_1	0.419619	2022-05-16
ldh_vector_0	0.0105819	2022-06-27
lipase_vector_1	0.00403721	2022-05-30
m_value_pathologic_vector_1	3.87545e-05	2022-05-16
marital_status_vector_spousal_support	0.00466177	2022-04-18
marital_status_vector_spousal_support	0.00288557	2022-04-25
marital_status_vector_spousal_support	0.00139122	2022-06-20
marital_status_vector_spousal_support	0.000347949	2022-06-27
medication_immunostimulants	0.0258376	2022-05-23
medication_immunostimulants	0.00642518	2022-05-30
medication_plant_alkaloids_and_other_natural_products	0.00548054	2022-04-25
n_value_clinical_vector_1	0.00959558	2022-05-09
plt_count_vector_2	0.00610107	2022-04-11
plt_count_vector_2	0.0152029	2022-06-13
potassium_vector_0	0.000212346	2022-06-13
ptt_vector_2	0.000165826	2022-04-18
race_vector_white_or_caucasian	0.000694756	2022-05-30
rbc_vector_2	0.00645742	2022-04-25
sodium_vector_0	0.00222838	2022-05-02
sodium_vector_0	0.334045	2022-05-23
sodium_vector_1	0.00405563	2022-06-27
sodium_vector_2	0.00264583	2022-04-18
symptom_diarrhea	0.000489954	2022-04-25
symptom_shortness_of_breath	0.000704353	2022-05-02
symptom_shortness_of_breath	0.000233277	2022-05-23
symptom_shortness_of_breath	0.00532173	2022-06-20
t_value_clinical_vector_2	0.0169557	2022-06-13
t_value_clinical_vector_4	0.00167071	2022-06-13
t_value_pathologic_vector_2	0.00166979	2022-05-09
t_value_pathologic_vector_2	8.07062e-05	2022-05-16
t_value_pathologic_vector_3	0.0128002	2022-05-23
total_bilirubin_vector_0	0.167064	2022-06-13
total_bilirubin_vector_1	0.0348904	2022-05-02
wbc_vector_2	0.000799612	2022-05-02
acs_pct_admin_imputed	0.00159703	2022-06-27
acs_pct_art_imputed	0.0109741	2022-05-16
acs_pct_bachelor_dgr_imputed	0.00918679	2022-05-16
acs_pct_commt_60minup_imputed	0.00231548	2022-04-25
acs_pct_commt_60minup_imputed	0.0124006	2022-05-23
acs_pct_graduate_dgr_imputed	0.0128299	2022-05-16
acs_pct_manufact_imputed	0.0137414	2022-06-20
acs_pct_nature_imputed	0.00622236	2022-04-25
acs_pct_no_veh_imputed	0.00337721	2022-04-18
acs_pct_person_inc200_imputed	0.00277654	2022-05-09
acs_pct_white_imputed	0.0122185	2022-06-20
acs_pct_wholesale_imputed	0.00180769	2022-06-20
acute_problem_acute_problems	0.000763167	2022-05-23
albumin_vector_1	0.00187116	2022-06-06
alt_vector_1	0.0238939	2022-06-06
amylase_vector_1	0.000103263	2022-04-25
amylase_vector_2	0.00127069	2022-06-13
ast_vector_1	0.0184193	2022-05-09
ast_vector_1	0.00578849	2022-05-30
ast_vector_2	0.00445451	2022-06-20
birthsex_vector_f	0.0181348	2022-05-30
birthsex_vector_unk	0.00326766	2022-05-30
bun_vector_0	0.000792721	2022-04-18
bun_vector_1	0.0095736	2022-04-11
bun_vector_1	0.00764437	2022-04-18
bun_vector_1	0.00673915	2022-05-09
ca125_vector_0	1.69735e-06	2022-06-06
ca125_vector_1	0.000189541	2022-05-09
cancer_type_bladder_cancer_combined	0.00366969	2022-05-23
cancer_type_bladder_cancer_combined	0.00263336	2022-05-30
cancer_type_kidney_cancer_combined	0.00628818	2022-05-23
cancer_type_testicular_cancer_combined	0.00188423	2022-04-25
co2_vector_2	0.00909453	2022-06-27
comorbidity_aids_hiv	0.000104071	2022-05-30
comorbidity_obesity	0.00198085	2022-05-30
comorbidity_pulmonary_circulation_disorder	0.000689977	2022-05-23
comorbidity_valvular_disease	0.000385072	2022-05-02
cycle_imputed	0.0152216	2022-06-13
hct_vector_1	0.00862826	2022-06-13
hgb_vector_0	0.000414708	2022-04-18
m_value_clinical_vector_0	0.0345902	2022-06-06
marital_status_vector_spousal_support	0.000373829	2022-05-23
medication_protein_kinase_inhibitors	0.00119939	2022-05-23
n_value_clinical_vector_3	0.000141197	2022-05-23
n_value_clinical_vector_3	0.00702988	2022-05-30
n_value_pathologic_vector_0	0.00836666	2022-05-23
n_value_pathologic_vector_1	0.00098625	2022-06-06
n_value_pathologic_vector_1	0.00153363	2022-06-13
n_value_pathologic_vector_3	0.00254859	2022-04-18
plt_count_vector_1	4.83468e-05	2022-06-13
potassium_vector_0	8.9326e-05	2022-05-02
potassium_vector_1	0.493926	2022-05-16
psa_vector_0	0.000646791	2022-04-25
pt_vector_0	0.0123318	2022-06-20
pt_vector_1	0.00216158	2022-06-06
ptt_vector_2	0.00782972	2022-05-02
race_vector_asian	0.00410434	2022-05-09
sodium_vector_1	0.00911472	2022-04-11
symptom_shortness_of_breath	0.000402674	2022-04-18
t_value_clinical_vector_0	0.00336111	2022-06-27
t_value_pathologic_vector_0	0.00275699	2022-06-06
t_value_pathologic_vector_3	0.000182556	2022-06-13
total_bilirubin_vector_1	0.0393292	2022-04-11
total_bilirubin_vector_2	0.000258008	2022-06-27
acs_pct_admin_imputed	0.0059408	2022-04-25
acs_pct_associate_dgr_imputed	0.00670252	2022-04-11
acs_pct_commt_60minup_imputed	0.00142377	2022-06-13
acs_pct_drive_2work_imputed	0.00727	2022-05-02
acs_pct_drive_2work_imputed	0.00475538	2022-06-20
acs_pct_educ_imputed	0.00151755	2022-05-30
acs_pct_gulfwar_1990_imputed	0.0470442	2022-05-23
acs_pct_gulfwar_2001_imputed	0.00366143	2022-05-02
acs_pct_mobile_home_imputed	0.00593867	2022-05-30
acs_pct_no_pc_imputed	0.00810033	2022-04-25
acs_pct_non_citizen_imputed	0.00965244	2022-05-09
acs_pct_private_any_imputed	0.0107755	2022-05-02
acs_pct_public_only_imputed	0.00356857	2022-05-02
acs_pct_uninsured_imputed	0.00348347	2022-04-18
acs_pct_va_imputed	0.00305334	2022-04-11
acs_pct_va_imputed	0.00725889	2022-04-18
acs_pct_wholesale_imputed	0.000822968	2022-04-11
albumin_vector_1	0.000164038	2022-06-27
amylase_vector_0	0.00373179	2022-05-09
amylase_vector_2	2.65858e-05	2022-04-18
anc_vector_0	0.00257752	2022-06-06
anc_vector_1	0.00872756	2022-04-11
anc_vector_1	0.0128894	2022-04-18
ast_vector_1	0.589002	2022-05-23
beta_hcg_vector_1	0.00815614	2022-05-02
birthsex_vector_m	0.0156266	2022-04-11
ca125_vector_2	0.000993243	2022-04-11
ca125_vector_2	0.00620937	2022-04-25
cancer_type_bladder_cancer_combined	0.00794228	2022-04-18
cancer_type_penile_cancer_combined	0.00257847	2022-05-02
cancer_type_ureter_cancer_combined	0.010902	2022-05-02
comorbidity_anemia	0.000687053	2022-04-11
comorbidity_congestive_heart_failure	0.000735341	2022-05-09
comorbidity_diabetes_complicated	0.000530521	2022-06-20
comorbidity_drug_abuse	0.00260131	2022-05-30
comorbidity_drug_abuse	0.00954371	2022-06-13
comorbidity_pulmonary_circulation_disorder	0.000243494	2022-04-11
comorbidity_valvular_disease	0.000423302	2022-05-23
comorbidity_weight_loss	9.31707e-05	2022-06-27
days_since_last_ed	0.0220767	2022-04-11
hct_vector_0	0.00115214	2022-04-18
ldh_vector_0	0.0104964	2022-04-25
ldh_vector_1	0.25398	2022-05-23
ldh_vector_2	0.00812075	2022-05-02
lipase_vector_0	0.00279493	2022-04-25
marital_status_vector_spousal_support	0.00147659	2022-04-11
medication_plant_alkaloids_and_other_natural_products	0.00548054	2022-05-16
n_value_clinical_vector_1	0.00294672	2022-04-11
n_value_clinical_vector_2	5.80362e-06	2022-04-11
n_value_clinical_vector_2	1.46989e-05	2022-05-23
n_value_pathologic_vector_1	0.000893661	2022-05-02
n_value_pathologic_vector_2	0.0161132	2022-06-06
potassium_vector_2	0.000824114	2022-06-06
race_vector_american_indian	3.8969e-05	2022-06-06
race_vector_other	0.00630998	2022-05-23
sodium_vector_0	0.00197223	2022-05-09
sodium_vector_2	0.194772	2022-05-16
symptom_pain	0.000718786	2022-05-16
t_value_clinical_vector_2	0.013747	2022-05-23
t_value_clinical_vector_4	0.0110607	2022-05-23
t_value_pathologic_vector_1	0.00111059	2022-05-02
wbc_vector_2	0.202184	2022-05-16
acs_pct_no_pc_imputed	0.00600004	2022-05-09
acs_pct_no_veh_imputed	0.00868053	2022-06-13
acs_pct_person_inc99_imputed	0.0318984	2022-05-23
acs_pct_public_only_imputed	0.0100414	2022-05-30
acs_pct_transport_imputed	0.00144321	2022-04-11
acs_pct_transport_imputed	0.00093499	2022-06-06
acs_pct_uninsured_imputed	0.000465483	2022-06-27
acs_pct_va_imputed	0.00308752	2022-04-25
acs_pct_va_imputed	0.0018508	2022-05-02
acs_pct_white_imputed	0.0201163	2022-05-23
albumin_vector_2	0.00430751	2022-05-23
amylase_vector_2	0.00113826	2022-05-02
anc_vector_1	0.88801	2022-05-23
ast_vector_1	0.449237	2022-05-16
beta_hcg_vector_0	0.0033641	2022-04-25
beta_hcg_vector_1	0.00747701	2022-05-09
birthsex_vector_f	0.0152086	2022-04-25
birthsex_vector_m	0.014568	2022-04-25
birthsex_vector_unk	0.00110753	2022-05-09
ca125_vector_1	6.69432e-06	2022-05-30
ca125_vector_1	1.0149e-06	2022-06-13
ca15_3_vector_2	0.00080395	2022-06-27
cancer_type_kidney_cancer_combined	0.00253347	2022-06-06
co2_vector_0	0.000136368	2022-04-25
comorbidity_aids_hiv	0.00236034	2022-04-11
comorbidity_hypothyroidism	0.000182131	2022-04-25
comorbidity_obesity	0.00457956	2022-06-20
comorbidity_peptic_ulcer_disease	0.000108249	2022-06-06
comorbidity_pulmonary_circulation_disorder	0.00274007	2022-06-13
comorbidity_renal_failure	0.00315748	2022-06-13
creatinine_vector_1	0.00293883	2022-06-13
ethnicity_vector_unknown	0.000727883	2022-05-02
glucose_vector_0	0.0372816	2022-06-20
hct_vector_2	0.020607	2022-04-11
hgb_vector_0	0.000266451	2022-06-20
inr_vector_1	0.000650569	2022-04-18
inr_vector_1	0.00583144	2022-06-06
ldh_vector_0	0.000165962	2022-05-09
ldh_vector_2	0.0615012	2022-05-16
lipase_vector_1	8.93414e-05	2022-05-02
lipase_vector_1	0.000565175	2022-06-13
medication_cytotoxic_antibiotics_and_related	0.00395447	2022-04-11
medication_cytotoxic_antibiotics_and_related	2.01722e-05	2022-06-13
n_value_clinical_vector_0	0.0157719	2022-04-25
n_value_clinical_vector_1	0.0150263	2022-06-20
n_value_pathologic_vector_0	0.00103781	2022-05-02
n_value_pathologic_vector_1	0.000359343	2022-06-20
plt_count_vector_0	0.000216862	2022-04-18
plt_count_vector_2	0.0069047	2022-06-20
potassium_vector_2	0.000193652	2022-05-30
pt_vector_0	2.86566e-05	2022-05-09
pt_vector_0	1.816e-06	2022-06-13
pt_vector_1	0.00156218	2022-05-09
ptt_vector_0	0.0210263	2022-05-16
ptt_vector_0	0.00758539	2022-06-27
race_vector_native_hawaiian_or_other_pacific_islander	0.00502167	2022-04-11
race_vector_other	0.0103338	2022-05-09
sodium_vector_1	0.00689981	2022-06-13
t_value_clinical_vector_2	0.00279342	2022-05-09
t_value_clinical_vector_4	0.00135617	2022-06-20
total_bilirubin_vector_2	0.00765107	2022-05-02
acs_pct_admin_imputed	0.00530857	2022-06-06
acs_pct_aian_imputed	0.00401237	2022-06-13
acs_pct_art_imputed	0.0310632	2022-05-23
acs_pct_asian_imputed	0.0114642	2022-06-27
acs_pct_associate_dgr_imputed	0.0111705	2022-05-23
acs_pct_associate_dgr_imputed	0.00981794	2022-06-06
acs_pct_black_imputed	0.00827307	2022-06-06
acs_pct_commt_60minup_imputed	0.00266883	2022-06-06
acs_pct_educ_imputed	0.00510245	2022-05-09
acs_pct_engl_not_all_imputed	0.0108368	2022-06-27
acs_pct_engl_not_well_imputed	0.0152816	2022-04-11
acs_pct_engl_not_well_imputed	0.0170977	2022-06-27
acs_pct_food_stamp_imputed	0.0125235	2022-06-13
acs_pct_food_stamp_imputed	0.00557163	2022-06-27
acs_pct_graduate_dgr_imputed	0.00339773	2022-06-13
acs_pct_grandkid_tot_imputed	0.0094016	2022-05-23
acs_pct_manufact_imputed	0.00557797	2022-06-13
acs_pct_mobile_home_imputed	0.00661419	2022-04-11
acs_pct_nhpi_imputed	0.00246547	2022-06-06
acs_pct_no_veh_imputed	0.00702943	2022-06-27
acs_pct_private_any_imputed	0.0114031	2022-06-06
acs_pct_unemploy_imputed	0.00577328	2022-05-23
acs_pct_uninsured_imputed	0.0121356	2022-04-11
age_imputed	0.00629161	2022-06-20
albumin_vector_1	0.00341735	2022-06-20
alt_vector_1	0.0263119	2022-05-09
alt_vector_2	0.0101343	2022-04-25
anc_vector_0	0.007361	2022-04-25
anc_vector_1	0.0107949	2022-05-02
ast_vector_2	0.00345053	2022-05-30
beta_hcg_vector_0	0.0033641	2022-06-13
ca125_vector_0	2.94848e-06	2022-05-16
ca15_3_vector_0	0.000228521	2022-05-09
cancer_type_breast-cancer	0.000205851	2022-06-13
cancer_type_penile_cancer_combined	0.00232637	2022-06-13
cancer_type_testicular_cancer_combined	0.00182286	2022-04-18
cancer_type_testicular_cancer_combined	1.57775e-05	2022-05-02
cen_arealand_sqm_imputed	0.00374228	2022-04-25
chloride_vector_1	0.00844621	2022-04-25
chloride_vector_1	0.00134347	2022-06-20
chloride_vector_1	0.00305646	2022-06-27
co2_vector_0	8.26177e-05	2022-05-02
comorbidity_blood_loss_anemia	0.00116252	2022-06-13
comorbidity_hypertension	0.00120803	2022-05-09
comorbidity_hypertension_complicated	0.00337627	2022-04-11
comorbidity_peptic_ulcer_disease	0.00183625	2022-04-11
comorbidity_peptic_ulcer_disease	0.00183625	2022-05-09
comorbidity_peripheral_vascular_disorder	0.0029617	2022-04-25
comorbidity_psychoses	0.00195753	2022-05-02
comorbidity_pulmonary_circulation_disorder	2.33113e-05	2022-05-09
comorbidity_rheumatoid_arthritis	0.000818527	2022-06-20
comorbidity_valvular_disease	0.00810209	2022-05-09
comorbidity_weight_loss	0.000209654	2022-05-09
ethnicity_vector_not_hispanic_or_latino	0.00449976	2022-05-23
ethnicity_vector_unknown	0.000813491	2022-06-27
glucose_vector_0	0.0226697	2022-04-11
glucose_vector_1	0.0132019	2022-04-18
glucose_vector_2	0.000450332	2022-04-11
glucose_vector_2	0.287505	2022-05-23
m_value_clinical_vector_0	0.0245665	2022-04-18
m_value_pathologic_vector_0	0.0097115	2022-06-27
medication_cytotoxic_antibiotics_and_related	0.00395447	2022-05-09
medication_immunostimulants	0.000291944	2022-04-11
medication_immunosuppressants	6.45426e-05	2022-05-16
medication_immunosuppressants	0.00072771	2022-06-13
medication_other_antineoplastic_agents	0.0108805	2022-04-18
medication_other_antineoplastic_agents	0.00152759	2022-05-09
n_value_clinical_vector_2	0.00376711	2022-05-30
n_value_clinical_vector_2	0.0055665	2022-06-27
plt_count_vector_1	0.0163443	2022-04-11
plt_count_vector_1	0.0107217	2022-06-06
potassium_vector_0	0.00123908	2022-06-27
pt_vector_2	0.00128229	2022-05-30
ptt_vector_1	0.00433632	2022-04-18
race_vector_american_indian	0.000101848	2022-06-13
race_vector_asian	0.00101636	2022-05-23
race_vector_other	0.000195102	2022-05-16
race_vector_other	0.00378708	2022-06-20
rbc_vector_2	0.296482	2022-05-16
symptom_diarrhea	0.00141487	2022-05-02
t_value_clinical_vector_2	0.00577473	2022-05-16
wbc_vector_0	0.00170688	2022-05-02
acs_pct_associate_dgr_imputed	0.0115821	2022-04-18
acs_pct_black_imputed	0.00788419	2022-04-18
acs_pct_finance_imputed	0.0243096	2022-06-27
acs_pct_food_stamp_imputed	0.00737263	2022-04-25
acs_pct_grandkid_tot_imputed	0.00475578	2022-05-09
acs_pct_mobile_home_imputed	0.0132581	2022-05-16
acs_pct_nature_imputed	0.00459446	2022-06-06
acs_pct_non_citizen_imputed	0.00893074	2022-06-20
acs_pct_person_inc99_imputed	0.00950277	2022-04-11
acs_pct_public_only_imputed	0.0108246	2022-04-11
acs_pct_public_only_imputed	0.0404369	2022-05-23
acs_pct_retail_imputed	0.00674586	2022-05-02
age_imputed	0.0140561	2022-04-11
alt_vector_2	0.00877008	2022-06-13
anc_vector_1	4.12393e-05	2022-05-30
bun_vector_1	0.000358171	2022-05-30
bun_vector_2	0.25185	2022-05-16
ca125_vector_2	0.0012148	2022-06-27
ca19_9_vector_0	0.00231638	2022-04-25
cancer_type_ureter_cancer_combined	0.00594194	2022-06-13
cancer_type_urethral_cancer_combined	0.0230761	2022-06-27
chloride_vector_1	0.00406862	2022-05-30
co2_vector_1	0.0138957	2022-04-18
comorbidity_renal_failure	2.73904e-07	2022-04-18
creatinine_vector_0	0.0027163	2022-06-06
creatinine_vector_1	0.00671993	2022-04-18
ethnicity_vector_not_hispanic_or_latino	7.02403e-05	2022-06-06
glucose_vector_1	0.807812	2022-05-23
hct_vector_2	0.00496815	2022-06-27
hgb_vector_1	0.00392064	2022-05-30
hgb_vector_2	0.300908	2022-05-23
lipase_vector_0	0.00353096	2022-05-09
medication_plant_alkaloids_and_other_natural_products	0.00548054	2022-05-23
medication_plant_alkaloids_and_other_natural_products	0.00548054	2022-06-27
medication_protein_kinase_inhibitors	0.0147399	2022-05-30
n_value_clinical_vector_1	0.00327518	2022-05-16
plt_count_vector_0	0.000245843	2022-05-09
plt_count_vector_1	0.00567135	2022-05-02
potassium_vector_1	0.000631561	2022-05-02
potassium_vector_1	0.697319	2022-05-23
potassium_vector_2	0.00568934	2022-06-27
pt_vector_1	0.19203	2022-05-23
ptt_vector_2	0.000262461	2022-06-27
race_vector_asian	0.000143586	2022-05-30
race_vector_black_or_african_american	0.00213672	2022-04-11
race_vector_black_or_african_american	0.00238127	2022-06-06
race_vector_other	0.00624712	2022-05-02
symptom_fever	0.0080063	2022-05-30
t_value_clinical_vector_1	1.40806e-05	2022-06-13
t_value_clinical_vector_2	0.0351058	2022-06-27
t_value_pathologic_vector_4	0.0040337	2022-05-23
total_bilirubin_vector_0	0.167064	2022-05-23
wbc_vector_0	0.00481237	2022-06-20
wbc_vector_1	0.0113548	2022-04-25
acs_pct_aian_imputed	0.00595112	2022-05-16
acs_pct_asian_imputed	0.0101394	2022-05-30
acs_pct_asian_imputed	0.00478079	2022-06-06
acs_pct_black_imputed	0.0109237	2022-04-11
acs_pct_black_imputed	0.0108377	2022-06-13
acs_pct_educ_imputed	0.0115428	2022-06-27
acs_pct_finance_imputed	0.0072906	2022-04-25
acs_pct_graduate_dgr_imputed	0.0130151	2022-06-06
acs_pct_grandkid_tot_imputed	0.00666844	2022-04-18
acs_pct_gulfwar_2001_imputed	0.0167449	2022-05-16
acs_pct_inform_imputed	0.015396	2022-06-27
acs_pct_lt_hs_imputed	0.00380551	2022-05-09
acs_pct_manufact_imputed	0.0117231	2022-06-27
acs_pct_medicare_only_imputed	0.0059099	2022-04-25
acs_pct_private_any_imputed	0.0184566	2022-05-16
acs_pct_retail_imputed	0.0173896	2022-05-23
acs_pct_unemploy_imputed	0.008459	2022-04-25
bun_vector_2	0.00062795	2022-04-18
ca125_vector_0	0.00110172	2022-05-30
ca125_vector_0	0.000261085	2022-06-13
ca15_3_vector_2	0.000373332	2022-04-25
ca15_3_vector_2	0.00133576	2022-06-13
cancer_type_prostate_cancer_combined	0.000665475	2022-04-18
cen_arealand_sqm_imputed	0.0151049	2022-05-16
chloride_vector_0	0.000490698	2022-04-11
chloride_vector_2	0.00134841	2022-04-18
chloride_vector_2	0.0104497	2022-05-09
co2_vector_0	0.00187182	2022-04-18
co2_vector_1	0.625057	2022-05-23
comorbidity_alcohol_abuse	0.000295739	2022-04-11
comorbidity_anemia	0.000323246	2022-05-16
comorbidity_cardiac_arrhythmia	0.000372882	2022-06-13
comorbidity_coagulopathy	0.00178023	2022-05-30
comorbidity_psychoses	6.63072e-05	2022-06-13
comorbidity_rheumatoid_arthritis	0.00194961	2022-05-02
creatinine_vector_1	0.019326	2022-04-11
creatinine_vector_2	0.000334559	2022-04-25
creatinine_vector_2	0.38621	2022-05-23
cycle_imputed	0.0046722	2022-04-18
days_since_last_ed	0.0164325	2022-06-06
ethnicity_vector_not_hispanic_or_latino	1.31444e-06	2022-06-27
hgb_vector_2	0.00738101	2022-06-13
inr_vector_1	0.000229477	2022-05-30
ldh_vector_2	0.138566	2022-05-23
lipase_vector_2	0.000430453	2022-05-30
m_value_clinical_vector_1	0.000322457	2022-05-09
marital_status_vector_spousal_support	2.12787e-05	2022-05-16
medication_protein_kinase_inhibitors	0.00696914	2022-04-18
n_value_clinical_vector_1	0.0176789	2022-05-30
n_value_clinical_vector_2	0.00038122	2022-05-02
plt_count_vector_2	0.0083304	2022-06-06
potassium_vector_2	0.00649413	2022-05-02
psa_vector_0	0.00013889	2022-06-20
pt_vector_1	0.00053814	2022-06-13
ptt_vector_1	0.00147358	2022-04-11
rbc_vector_1	0.0156862	2022-05-09
sodium_vector_1	0.00231269	2022-05-30
symptom_fever	0.0102528	2022-05-23
t_value_clinical_vector_0	0.00528699	2022-06-13
wbc_vector_0	0.00168225	2022-04-18
wbc_vector_1	0.000437336	2022-06-27
acs_pct_construct_imputed	0.00741268	2022-04-11
acs_pct_engl_not_well_imputed	0.0179117	2022-06-06
acs_pct_manufact_imputed	0.0102303	2022-05-02
acs_pct_no_pc_imputed	0.0102943	2022-05-02
acs_pct_other_imputed	0.00200338	2022-05-23
acs_pct_profess_imputed	0.0109322	2022-06-20
acs_pct_profess_imputed	0.00988911	2022-06-27
acs_pct_retail_imputed	0.0180191	2022-05-16
acs_pct_uninsured_imputed	0.0112486	2022-05-30
acs_pct_uninsured_imputed	0.00127167	2022-06-06
acs_pct_white_imputed	0.00970179	2022-04-25
acs_pct_white_imputed	0.0201865	2022-05-09
acute_problem_acute_problems	0.00182033	2022-06-06
anc_vector_2	5.02922e-05	2022-06-13
ast_vector_1	0.0214978	2022-06-13
birthsex_vector_m	0.0153229	2022-04-18
bun_vector_0	0.00630363	2022-06-27
bun_vector_1	0.000609312	2022-06-27
ca125_vector_1	0.00190096	2022-06-20
ca15_3_vector_0	0.0104671	2022-05-16
ca15_3_vector_1	0.00382214	2022-05-30
cancer_type_ureter_cancer_combined	0.000260307	2022-06-06
cancer_type_ureter_cancer_combined	0.000906779	2022-06-27
co2_vector_2	0.0388824	2022-05-30
comorbidity_hypertension_complicated	0.0034332	2022-05-16
comorbidity_hypothyroidism	0.00184437	2022-06-06
comorbidity_liver_disease	0.00057592	2022-04-11
comorbidity_liver_disease	0.0100949	2022-05-16
comorbidity_liver_disease	5.96368e-05	2022-06-06
comorbidity_obesity	0.000464977	2022-05-23
comorbidity_valvular_disease	0.00696178	2022-06-20
creatinine_vector_0	0.267589	2022-05-23
creatinine_vector_1	0.00745919	2022-06-06
ethnicity_vector_not_hispanic_or_latino	0.000845958	2022-06-13
glucose_vector_0	0.0337116	2022-04-18
glucose_vector_1	0.00534959	2022-06-13
glucose_vector_2	0.00150217	2022-05-02
inr_vector_1	6.87049e-05	2022-04-11
inr_vector_1	0.000131002	2022-05-02
ldh_vector_1	0.00644349	2022-04-11
ldh_vector_1	0.00258432	2022-06-20
lipase_vector_1	0.00184709	2022-06-20
m_value_clinical_vector_0	0.0261624	2022-04-25
m_value_clinical_vector_0	0.0636745	2022-05-16
m_value_pathologic_vector_0	0.0235786	2022-05-16
m_value_pathologic_vector_0	0.0424136	2022-05-23
m_value_pathologic_vector_1	0.0067279	2022-06-27
medication_immunostimulants	5.02801e-05	2022-05-02
n_value_clinical_vector_0	0.0224282	2022-06-20
n_value_clinical_vector_2	0.00110035	2022-04-18
n_value_clinical_vector_2	0.000269288	2022-04-25
n_value_clinical_vector_3	0.0193573	2022-04-11
psa_vector_1	0.00166249	2022-04-25
race_vector_other	0.00172008	2022-05-30
race_vector_white_or_caucasian	0.000740294	2022-06-20
race_vector_white_or_caucasian	0.000713274	2022-06-27
sodium_vector_2	0.00962259	2022-05-02
symptom_shortness_of_breath	0.00394175	2022-04-11
t_value_clinical_vector_3	0.00491896	2022-04-25
t_value_pathologic_vector_1	0.017787	2022-05-16
total_bilirubin_vector_0	0.167064	2022-04-11
wbc_vector_1	0.000466944	2022-05-30
acs_pct_bachelor_dgr_imputed	0.0146678	2022-06-27
acs_pct_construct_imputed	0.00173516	2022-05-30
acs_pct_construct_imputed	0.00176909	2022-06-13
acs_pct_educ_imputed	0.00458924	2022-04-11
acs_pct_engl_not_well_imputed	0.00543958	2022-06-20
acs_pct_gulfwar_2001_imputed	0.010932	2022-04-18
acs_pct_inc400_imputed	0.00985585	2022-06-13
acs_pct_no_veh_imputed	0.00183246	2022-05-09
acs_pct_no_veh_imputed	0.0185638	2022-05-30
acs_pct_other_imputed	0.00403143	2022-05-09
acs_pct_person_inc200_imputed	0.017569	2022-05-16
acs_pct_private_any_imputed	0.0068928	2022-05-09
age_imputed	0.0103008	2022-05-09
age_imputed	0.0145835	2022-06-13
alt_vector_1	0.0209203	2022-06-13
anc_vector_0	0.00585186	2022-05-09
anc_vector_0	0.251751	2022-05-23
ast_vector_1	0.0497472	2022-04-25
beta_hcg_vector_1	0.00129807	2022-06-06
bmi_imputed	0.0107795	2022-06-20
ca125_vector_0	0.00556065	2022-05-23
ca15_3_vector_2	0.010964	2022-05-16
cancer_type_prostate_cancer_combined	0.00118683	2022-05-02
co2_vector_2	0.000575296	2022-04-11
comorbidity_alcohol_abuse	0.00872282	2022-05-02
comorbidity_alcohol_abuse	0.000340203	2022-05-16
comorbidity_alcohol_abuse	0.00872282	2022-06-27
comorbidity_cardiac_arrhythmia	3.10205e-05	2022-04-11
comorbidity_congestive_heart_failure	9.43138e-05	2022-05-16
comorbidity_congestive_heart_failure	0.000504309	2022-06-13
comorbidity_depression	0.000249232	2022-06-06
comorbidity_diabetes_complicated	0.00010611	2022-05-23
comorbidity_hypothyroidism	0.00350638	2022-05-02
comorbidity_obesity	0.00629288	2022-04-25
comorbidity_renal_failure	0.000468612	2022-04-11
creatinine_vector_0	0.000238861	2022-04-11
cycle_imputed	0.0210885	2022-04-25
hct_vector_0	0.00373637	2022-05-09
inr_vector_0	0.00502911	2022-04-11
inr_vector_1	0.191579	2022-05-23
ldh_vector_0	0.000680616	2022-04-11
m_value_clinical_vector_1	2.87477e-05	2022-04-18
m_value_clinical_vector_1	0.000767281	2022-06-13
medication_cytotoxic_antibiotics_and_related	0.00395447	2022-04-18
medication_immunostimulants	0.00112576	2022-06-27
medication_other_antineoplastic_agents	0.00224055	2022-04-25
medication_protein_kinase_inhibitors	0.00820234	2022-06-27
n_value_clinical_vector_0	0.00336635	2022-04-11
n_value_pathologic_vector_0	0.0018189	2022-06-13
n_value_pathologic_vector_1	0.00352824	2022-05-30
plt_count_vector_2	0.000683021	2022-05-09
previous_windowed_ed_visits	0.0120974	2022-04-11
previous_windowed_ed_visits	0.00142385	2022-05-09
psa_vector_0	0.03771	2022-05-16
race_vector_native_hawaiian_or_other_pacific_islander	0.00125522	2022-06-27
race_vector_other	0.000782472	2022-04-18
rbc_vector_0	0.000968152	2022-05-30
rbc_vector_1	0.434383	2022-05-16
symptom_diarrhea	2.51923e-05	2022-06-06
symptom_nausea_vomiting	6.63916e-05	2022-04-25
symptom_pain	0.00777549	2022-06-06
symptom_pain	0.0110122	2022-06-13
t_value_pathologic_vector_3	0.0026628	2022-04-11
total_bilirubin_vector_0	0.104542	2022-05-30
total_bilirubin_vector_2	0.00460783	2022-06-20
acs_pct_aian_imputed	0.00187158	2022-06-20
acs_pct_asian_imputed	0.00788381	2022-06-13
acs_pct_bachelor_dgr_imputed	0.0103473	2022-04-25
acs_pct_bachelor_dgr_imputed	0.00680277	2022-05-09
acs_pct_food_stamp_imputed	0.0205949	2022-05-16
acs_pct_grandkid_tot_imputed	0.00191912	2022-06-13
acs_pct_lt_hs_imputed	0.00795583	2022-04-11
acs_pct_manufact_imputed	0.00352868	2022-04-18
acs_pct_manufact_imputed	0.0128485	2022-05-09
acs_pct_medicare_only_imputed	0.00648939	2022-04-18
acs_pct_medicare_only_imputed	0.00553581	2022-05-02
acs_pct_mobile_home_imputed	0.00656391	2022-06-06
acs_pct_rented_hh_imputed	0.0615124	2022-05-16
acs_pct_wholesale_imputed	0.00319626	2022-04-25
acute_problem_acute_problems	0.000510995	2022-05-16
age_imputed	0.00908703	2022-06-27
alt_vector_0	0.170764	2022-05-16
alt_vector_1	0.699743	2022-05-23
amylase_vector_0	1.29397e-05	2022-06-13
amylase_vector_1	9.67664e-05	2022-06-27
ast_vector_0	1.03129e-05	2022-04-11
beta_hcg_vector_0	0.0033641	2022-06-06
beta_hcg_vector_1	0.017601	2022-05-16
birthsex_vector_m	0.0227201	2022-06-20
bmi_imputed	0.00458298	2022-05-02
ca15_3_vector_0	0.000425709	2022-06-13
ca15_3_vector_2	0.00423057	2022-06-20
ca19_9_vector_2	2.01322e-06	2022-05-02
cancer_type_breast-cancer	0.00684536	2022-05-23
cancer_type_prostate_cancer_combined	0.00534049	2022-05-09
cancer_type_prostate_cancer_combined	0.00288025	2022-05-23
cancer_type_urethral_cancer_combined	0.00827662	2022-04-11
cen_arealand_sqm_imputed	0.00864325	2022-05-23
cen_popdensity_2010_imputed	0.000273522	2022-05-16
comorbidity_anemia	0.00262608	2022-05-02
comorbidity_depression	0.0015703	2022-05-09
comorbidity_obesity	0.0046439	2022-06-27
glucose_vector_1	0.0188268	2022-04-11
hct_vector_0	0.00656509	2022-04-25
hgb_vector_1	0.00336206	2022-06-27
inr_vector_0	0.017581	2022-06-20
ldh_vector_2	0.0104509	2022-04-18
ldh_vector_2	0.00206568	2022-05-09
lipase_vector_0	0.00373867	2022-04-11
m_value_clinical_vector_1	8.435e-05	2022-06-06
medication_cytotoxic_antibiotics_and_related	0.00395447	2022-06-27
medication_immunostimulants	0.00033145	2022-04-25
medication_immunostimulants	0.000141034	2022-06-06
n_value_pathologic_vector_1	0.0011933	2022-04-25
psa_vector_2	0.00067968	2022-05-02
psa_vector_2	0.000308813	2022-05-09
pt_vector_1	0.000791452	2022-05-02
pt_vector_2	0.000179875	2022-04-18
ptt_vector_1	0.000420382	2022-05-09
rbc_vector_2	0.291776	2022-05-23
sodium_vector_0	0.173946	2022-05-16
symptom_fever	0.00104621	2022-04-11
symptom_fever	0.000416339	2022-06-27
symptom_shortness_of_breath	0.00677707	2022-06-13
t_value_pathologic_vector_0	0.000476164	2022-05-16
t_value_pathologic_vector_1	0.000962502	2022-05-09
t_value_pathologic_vector_4	0.00282525	2022-05-09
t_value_pathologic_vector_4	0.0058582	2022-06-20
t_value_pathologic_vector_4	0.00669042	2022-06-27
acs_median_hh_income_imputed	0.00582749	2022-05-09
acs_median_hh_income_imputed	0.0163555	2022-05-30
acs_pct_asian_imputed	0.00966348	2022-06-20
acs_pct_bachelor_dgr_imputed	0.00214206	2022-05-30
acs_pct_construct_imputed	0.00614569	2022-05-02
acs_pct_engl_not_well_imputed	0.00980919	2022-05-30
acs_pct_finance_imputed	0.0134452	2022-05-23
acs_pct_gulfwar_1990_imputed	0.00449766	2022-05-09
acs_pct_hs_graduate_imputed	0.0142516	2022-06-13
acs_pct_hs_graduate_imputed	0.0334277	2022-06-27
acs_pct_medicare_only_imputed	0.00904732	2022-05-09
acs_pct_nature_imputed	0.00437345	2022-06-20
acs_pct_nhpi_imputed	0.00331084	2022-05-30
acs_pct_non_citizen_imputed	0.0236376	2022-05-23
acs_pct_non_citizen_imputed	0.00529901	2022-06-06
acs_pct_profess_imputed	0.0132566	2022-05-23
acs_pct_public_only_imputed	0.00657349	2022-04-18
acs_pct_retail_imputed	0.00494055	2022-04-11
acute_problem_acute_problems	0.00118306	2022-05-09
acute_problem_acute_problems	0.000385154	2022-06-27
albumin_vector_1	0.0110121	2022-05-16
alt_vector_0	1.47622e-05	2022-04-11
alt_vector_2	0.0156685	2022-06-27
amylase_vector_0	0.00139947	2022-04-25
amylase_vector_2	0.00340562	2022-04-11
anc_vector_2	0.000568505	2022-06-20
beta_hcg_vector_0	0.0033641	2022-05-02
birthsex_vector_m	0.0112798	2022-05-09
ca125_vector_0	0.00556065	2022-05-09
ca125_vector_2	2.33803e-06	2022-06-13
ca19_9_vector_0	9.24248e-05	2022-05-02
ca19_9_vector_1	0.0303961	2022-05-16
ca19_9_vector_2	0.000447786	2022-04-18
cancer_type_penile_cancer_combined	0.00115152	2022-04-11
cancer_type_penile_cancer_combined	0.000599572	2022-05-09
cen_arealand_sqm_imputed	0.00795153	2022-05-02
chloride_vector_0	0.00552135	2022-05-30
chloride_vector_2	0.000505545	2022-06-20
co2_vector_0	0.0892651	2022-05-16
comorbidity_cardiac_arrhythmia	0.000459271	2022-05-09
comorbidity_diabetes_complicated	0.000713332	2022-05-09
comorbidity_diabetes_complicated	1.95398e-05	2022-06-27
comorbidity_diabetes_uncomplicated	0.00205751	2022-04-18
comorbidity_diabetes_uncomplicated	0.00146397	2022-06-13
comorbidity_fluid-electrolyte_disorder	0.00436256	2022-05-09
comorbidity_liver_disease	0.00227584	2022-04-25
comorbidity_pulmonary_circulation_disorder	0.00133416	2022-05-02
comorbidity_valvular_disease	1.69819e-05	2022-05-30
creatinine_vector_0	2.133e-05	2022-05-02
cycle_imputed	0.0617035	2022-05-23
ethnicity_vector_unknown	0.00204721	2022-06-06
glucose_vector_2	0.000395306	2022-04-18
hct_vector_0	0.00205142	2022-05-30
inr_vector_0	0.102528	2022-05-23
inr_vector_2	0.00141563	2022-06-27
ldh_vector_1	0.00951558	2022-04-18
lipase_vector_2	0.00069736	2022-04-18
lipase_vector_2	0.00208627	2022-04-25
m_value_pathologic_vector_0	0.00799634	2022-05-09
m_value_pathologic_vector_0	0.00819746	2022-06-06
m_value_pathologic_vector_0	0.00262203	2022-06-13
medication_endocrine_therapy	0.00170666	2022-05-02
medication_endocrine_therapy	0.0186168	2022-05-23
medication_immunostimulants	0.00347922	2022-06-20
medication_plant_alkaloids_and_other_natural_products	0.00548054	2022-05-30
n_value_clinical_vector_0	0.0307255	2022-06-27
potassium_vector_2	0.547675	2022-05-23
psa_vector_1	0.000495001	2022-04-18
psa_vector_2	0.0375814	2022-05-16
pt_vector_0	0.00395274	2022-04-18
race_vector_native_hawaiian_or_other_pacific_islander	1.81915e-05	2022-06-06
race_vector_white_or_caucasian	0.000206457	2022-06-13
rbc_vector_0	0.00327791	2022-04-25
rbc_vector_0	0.000129889	2022-06-27
rbc_vector_1	0.00748674	2022-04-11
sodium_vector_1	0.0222946	2022-04-18
t_value_clinical_vector_0	0.0031393	2022-04-18
t_value_clinical_vector_0	0.0034163	2022-06-20
t_value_pathologic_vector_1	0.000618319	2022-06-27
t_value_pathologic_vector_2	0.000407786	2022-06-13
t_value_pathologic_vector_4	0.0155093	2022-05-16
acs_pct_art_imputed	0.0061704	2022-04-11
acs_pct_educ_imputed	0.00679602	2022-06-13
acs_pct_gulfwar_1990_imputed	0.0103189	2022-06-13
acs_pct_gulfwar_2001_imputed	0.0355146	2022-05-23
acs_pct_hs_graduate_imputed	0.0156629	2022-04-25
acs_pct_lt_hs_imputed	0.00702031	2022-04-25
acs_pct_no_pc_imputed	0.00920857	2022-06-06
acs_pct_non_citizen_imputed	0.00409926	2022-06-13
acs_pct_private_any_imputed	0.0229666	2022-06-27
acs_pct_transport_imputed	0.0043102	2022-06-27
acs_pct_unemploy_imputed	0.00696076	2022-06-06
albumin_vector_0	6.45856e-05	2022-05-02
albumin_vector_0	0.00397948	2022-06-06
albumin_vector_2	0.000586841	2022-06-20
amylase_vector_1	0.000124233	2022-05-02
ast_vector_1	0.0197144	2022-04-18
ast_vector_2	0.0133121	2022-05-02
ast_vector_2	0.00670916	2022-06-13
beta_hcg_vector_0	0.0033641	2022-04-18
beta_hcg_vector_0	0.0033641	2022-05-09
birthsex_vector_m	0.0140102	2022-06-13
bun_vector_2	5.89369e-05	2022-06-20
ca15_3_vector_2	0.00631716	2022-05-02
ca19_9_vector_1	0.00072953	2022-04-11
ca19_9_vector_2	1.55405e-05	2022-06-13
cancer_type_kidney_cancer_combined	0.00779835	2022-04-18
cancer_type_penile_cancer_combined	0.000855367	2022-04-18
cen_arealand_sqm_imputed	0.00123176	2022-05-09
comorbidity_anemia	0.00181	2022-04-25
comorbidity_anemia	0.000105104	2022-06-20
comorbidity_depression	0.00138431	2022-04-18
comorbidity_diabetes_uncomplicated	0.000298519	2022-05-09
comorbidity_hypertension_complicated	0.00310133	2022-06-27
comorbidity_hypothyroidism	0.00128651	2022-04-18
comorbidity_psychoses	0.00698379	2022-04-18
ethnicity_vector_not_hispanic_or_latino	1.38118e-05	2022-04-18
ethnicity_vector_unknown	0.00418578	2022-04-25
glucose_vector_0	0.0491527	2022-06-13
glucose_vector_1	0.00634884	2022-06-20
hct_vector_0	0.00231213	2022-06-13
hct_vector_2	0.0146365	2022-04-25
hct_vector_2	0.0236317	2022-05-02
hgb_vector_2	0.0120474	2022-04-11
ldh_vector_0	0.00117985	2022-06-20
lipase_vector_1	0.00445699	2022-04-11
lipase_vector_2	0.000855572	2022-06-06
m_value_pathologic_vector_1	3.37864e-05	2022-05-23
medication_cytotoxic_antibiotics_and_related	0.00395447	2022-05-02
medication_immunosuppressants	0.000119555	2022-04-11
n_value_clinical_vector_0	0.0443188	2022-05-16
n_value_pathologic_vector_3	0.00442423	2022-04-11
n_value_pathologic_vector_3	0.0073319	2022-06-27
ptt_vector_0	0.000142502	2022-06-13
ptt_vector_0	0.0036383	2022-06-20
race_vector_native_hawaiian_or_other_pacific_islander	0.00260038	2022-06-13
rbc_vector_2	3.88472e-05	2022-05-30
rbc_vector_2	0.000851773	2022-06-27
sodium_vector_1	0.00117943	2022-05-02
symptom_shortness_of_breath	8.1146e-05	2022-05-09
t_value_clinical_vector_1	0.000867806	2022-04-18
t_value_clinical_vector_1	0.00164867	2022-06-20
t_value_clinical_vector_3	0.0027213	2022-04-18
t_value_pathologic_vector_0	0.00854327	2022-05-09
t_value_pathologic_vector_1	0.00027835	2022-04-18
t_value_pathologic_vector_4	0.00551534	2022-04-11
total_bilirubin_vector_1	0.0283511	2022-06-13
wbc_vector_1	0.0136325	2022-04-18
wbc_vector_1	0.0140198	2022-05-09
wbc_vector_2	1.23915e-05	2022-05-30
acs_median_hh_income_imputed	0.0144068	2022-05-16
acs_pct_admin_imputed	0.00339598	2022-06-13
acs_pct_art_imputed	0.0140542	2022-05-30
acs_pct_bachelor_dgr_imputed	0.00368523	2022-05-02
acs_pct_black_imputed	0.0129005	2022-06-20
acs_pct_educ_imputed	0.00956068	2022-05-23
acs_pct_engl_not_all_imputed	0.00417452	2022-04-25
acs_pct_lt_hs_imputed	0.00161619	2022-06-20
acs_pct_manufact_imputed	0.0076455	2022-04-11
acs_pct_retail_imputed	0.00584034	2022-04-25
albumin_vector_0	0.00397948	2022-04-25
albumin_vector_1	8.80235e-05	2022-06-13
alt_vector_1	0.399302	2022-05-16
anc_vector_2	2.32995e-05	2022-06-06
bun_vector_0	0.216138	2022-05-23
bun_vector_1	7.81248e-05	2022-06-20
ca125_vector_0	0.000324497	2022-04-18
ca15_3_vector_0	7.15481e-08	2022-05-30
ca15_3_vector_1	0.0113889	2022-05-02
ca19_9_vector_1	0.00364105	2022-06-27
cancer_type_prostate_cancer_combined	0.00132372	2022-04-11
chloride_vector_1	0.360654	2022-05-16
chloride_vector_2	0.000671051	2022-04-11
co2_vector_1	0.00561956	2022-06-27
comorbidity_aids_hiv	0.00236034	2022-06-27
comorbidity_alcohol_abuse	1.6665e-05	2022-05-23
comorbidity_anemia	0.00174301	2022-06-27
comorbidity_chronic_pulmonary_disease	0.00053236	2022-06-06
comorbidity_depression	5.63201e-05	2022-05-16
comorbidity_drug_abuse	2.0036e-07	2022-05-02
comorbidity_hypothyroidism	0.000657523	2022-05-16
comorbidity_paralysis	0.00271428	2022-05-02
comorbidity_paralysis	0.00459767	2022-05-30
comorbidity_paralysis	0.00120947	2022-06-27
comorbidity_peptic_ulcer_disease	0.00183625	2022-06-13
comorbidity_psychoses	0.0156157	2022-05-09
glucose_vector_0	0.0287089	2022-06-27
inr_vector_2	0.000122638	2022-06-13
ldh_vector_0	0.000393404	2022-04-18
m_value_pathologic_vector_0	0.00131467	2022-04-18
m_value_pathologic_vector_0	0.00574949	2022-06-20
medication_immunostimulants	0.000238565	2022-05-09
n_value_pathologic_vector_0	0.00280785	2022-05-30
n_value_pathologic_vector_0	0.000755225	2022-06-20
n_value_pathologic_vector_3	0.00552656	2022-05-09
potassium_vector_0	0.00239816	2022-04-18
potassium_vector_2	0.00254403	2022-05-09
psa_vector_1	0.00971557	2022-05-02
psa_vector_1	0.00779141	2022-06-20
psa_vector_2	0.00323157	2022-06-06
pt_vector_0	0.100055	2022-05-23
pt_vector_2	0.00123936	2022-06-06
ptt_vector_2	0.00206329	2022-04-11
rbc_vector_0	1.28794e-05	2022-06-20
rbc_vector_1	0.00462798	2022-06-27
symptom_diarrhea	0.00217371	2022-06-13
symptom_shortness_of_breath	0.00061644	2022-06-27
t_value_clinical_vector_2	0.00857053	2022-04-25
t_value_pathologic_vector_3	0.00091317	2022-06-27
t_value_pathologic_vector_4	0.0105505	2022-05-02
t_value_pathologic_vector_4	0.00873505	2022-05-30
total_bilirubin_vector_1	0.0398844	2022-06-06
total_bilirubin_vector_2	0.0033193	2022-06-06
wbc_vector_0	0.183366	2022-05-16
acs_pct_admin_imputed	0.00333274	2022-05-02
acs_pct_associate_dgr_imputed	0.0180339	2022-05-16
acs_pct_bachelor_dgr_imputed	0.0119548	2022-06-20
acs_pct_construct_imputed	0.006579	2022-04-25
acs_pct_construct_imputed	0.00182422	2022-05-09
acs_pct_construct_imputed	0.0037775	2022-06-06
acs_pct_food_stamp_imputed	0.00627286	2022-05-09
acs_pct_hs_graduate_imputed	0.00892906	2022-05-09
acs_pct_hs_graduate_imputed	0.0113895	2022-05-16
acs_pct_manufact_imputed	0.0104094	2022-04-25
acs_pct_no_pc_imputed	0.00330941	2022-04-18
acs_pct_no_pc_imputed	0.005394	2022-06-13
acs_pct_private_any_imputed	0.00945366	2022-04-11
acs_pct_profess_imputed	0.00983512	2022-06-06
acs_pct_unemploy_imputed	0.00687607	2022-05-30
acs_pct_wholesale_imputed	0.0107205	2022-06-27
albumin_vector_0	0.00047609	2022-05-23
amylase_vector_0	0.00634385	2022-04-11
ast_vector_0	1.52242e-06	2022-05-02
birthsex_vector_f	0.00655851	2022-05-02
bmi_imputed	0.00343205	2022-04-11
bun_vector_2	0.00068958	2022-05-09
ca19_9_vector_0	0.0129511	2022-05-23
ca19_9_vector_1	0.00650761	2022-04-25
ca19_9_vector_2	0.000436365	2022-06-27
cancer_type_bladder_cancer_combined	0.00480634	2022-06-13
cancer_type_bladder_cancer_combined	0.00157421	2022-06-20
cancer_type_breast-cancer	0.000204768	2022-06-20
cancer_type_testicular_cancer_combined	0.0016471	2022-06-27
cen_arealand_sqm_imputed	0.00166093	2022-04-18
comorbidity_aids_hiv	0.00236034	2022-06-13
comorbidity_alcohol_abuse	0.000940118	2022-06-13
comorbidity_cardiac_arrhythmia	0.00284222	2022-05-23
comorbidity_chronic_pulmonary_disease	1.79651e-07	2022-06-20
comorbidity_coagulopathy	0.0036475	2022-04-11
comorbidity_fluid-electrolyte_disorder	0.000107242	2022-04-25
comorbidity_fluid-electrolyte_disorder	2.19112e-05	2022-06-06
comorbidity_hypertension_complicated	0.00111614	2022-05-30
comorbidity_liver_disease	0.000552901	2022-05-09
comorbidity_neurological_disorders	0.000828276	2022-06-27
comorbidity_renal_failure	0.000185306	2022-06-27
comorbidity_valvular_disease	0.00154759	2022-04-18
creatinine_vector_0	0.00143083	2022-06-13
creatinine_vector_1	0.692148	2022-05-23
creatinine_vector_2	0.00111433	2022-05-09
creatinine_vector_2	0.000792872	2022-06-06
cycle_imputed	0.0120654	2022-04-11
cycle_imputed	0.0156765	2022-06-27
ethnicity_vector_hispanic_or_latino	3.78173e-06	2022-06-06
ethnicity_vector_not_hispanic_or_latino	0.000476932	2022-04-11
ethnicity_vector_not_hispanic_or_latino	0.00231801	2022-05-30
inr_vector_0	1.43891e-06	2022-06-13
inr_vector_2	0.046378	2022-05-16
lipase_vector_0	0.00478516	2022-06-27
m_value_clinical_vector_0	0.0210454	2022-04-11
m_value_clinical_vector_1	0.0328146	2022-05-16
marital_status_vector_without_support	1.08626e-05	2022-05-16
medication_cytotoxic_antibiotics_and_related	0.00395447	2022-04-25
medication_immunostimulants	0.000160879	2022-04-18
n_value_clinical_vector_3	0.000282845	2022-05-16
n_value_pathologic_vector_2	0.00219132	2022-04-18
plt_count_vector_0	0.00386125	2022-04-25
plt_count_vector_1	0.0130219	2022-05-09
potassium_vector_2	1.50658e-06	2022-06-20
pt_vector_1	0.0855177	2022-05-16
ptt_vector_2	0.00953653	2022-05-30
race_vector_american_indian	0.000943158	2022-05-30
race_vector_other	0.00092008	2022-06-13
sodium_vector_0	0.000666891	2022-04-25
sodium_vector_0	0.0102495	2022-06-20
sodium_vector_2	0.274688	2022-05-23
symptom_diarrhea	0.00221767	2022-05-16
t_value_clinical_vector_0	0.00396045	2022-05-23
t_value_pathologic_vector_0	0.00240038	2022-06-20
t_value_pathologic_vector_2	0.00706634	2022-04-11
total_bilirubin_vector_0	0.167064	2022-04-18
wbc_vector_0	0.00552795	2022-06-27
acs_pct_asian_imputed	0.0511442	2022-05-16
acs_pct_black_imputed	0.00880413	2022-05-30
acs_pct_engl_not_well_imputed	0.0305551	2022-05-02
acs_pct_graduate_dgr_imputed	0.00654634	2022-04-18
acs_pct_grandkid_tot_imputed	0.0174471	2022-05-02
acs_pct_grandkid_tot_imputed	0.00718808	2022-06-27
acs_pct_gulfwar_2001_imputed	0.00900282	2022-04-25
acs_pct_gulfwar_2001_imputed	0.0073723	2022-06-27
acs_pct_inc400_imputed	0.00526916	2022-05-09
acs_pct_inform_imputed	0.0129482	2022-04-18
acs_pct_other_imputed	0.00146741	2022-04-25
acs_pct_person_inc200_imputed	0.0680625	2022-05-23
acs_pct_retail_imputed	0.00549842	2022-06-13
age_imputed	0.0155546	2022-05-30
alt_vector_2	0.243163	2022-05-23
amylase_vector_0	0.0408156	2022-05-23
amylase_vector_2	0.00101753	2022-06-06
beta_hcg_vector_0	0.0033641	2022-05-16
bmi_imputed	0.00653472	2022-06-27
bun_vector_1	0.00863122	2022-06-06
bun_vector_1	0.00195485	2022-06-13
ca125_vector_0	0.00102809	2022-06-20
ca125_vector_1	3.86957e-05	2022-04-11
ca15_3_vector_1	0.000618369	2022-04-25
ca19_9_vector_1	0.000133128	2022-05-02
cancer_type_bladder_cancer_combined	0.0130982	2022-04-25
cancer_type_breast-cancer	0.00105637	2022-06-06
cancer_type_urethral_cancer_combined	0.0126786	2022-05-23
comorbidity_aids_hiv	0.00236034	2022-06-06
comorbidity_cardiac_arrhythmia	1.98639e-05	2022-05-02
comorbidity_chronic_pulmonary_disease	0.00233958	2022-05-02
comorbidity_coagulopathy	3.23001e-05	2022-06-20
comorbidity_congestive_heart_failure	0.000447615	2022-06-20
comorbidity_diabetes_complicated	0.000450674	2022-04-11
comorbidity_diabetes_uncomplicated	0.00146427	2022-06-06
comorbidity_fluid-electrolyte_disorder	7.15982e-05	2022-04-11
comorbidity_hypertension_complicated	0.00574334	2022-04-18
comorbidity_neurological_disorders	3.31685e-05	2022-05-23
comorbidity_peripheral_vascular_disorder	0.00237019	2022-04-11
comorbidity_pulmonary_circulation_disorder	0.00183469	2022-05-30
comorbidity_renal_failure	0.00181077	2022-04-25
comorbidity_valvular_disease	0.0354828	2022-05-16
ethnicity_vector_hispanic_or_latino	0.00242185	2022-05-09
ethnicity_vector_not_hispanic_or_latino	1.65538e-05	2022-05-16
glucose_vector_2	0.00176111	2022-06-27
hct_vector_1	0.00774626	2022-05-09
hct_vector_1	0.00424323	2022-06-20
hct_vector_2	0.265066	2022-05-16
hct_vector_2	0.00699935	2022-06-13
hct_vector_2	0.00190914	2022-06-20
hgb_vector_0	0.00510895	2022-04-25
hgb_vector_2	0.00525926	2022-06-06
inr_vector_1	9.86251e-05	2022-06-20
inr_vector_2	0.00217569	2022-05-02
lipase_vector_2	0.112483	2022-05-23
m_value_clinical_vector_0	0.0603063	2022-06-20
marital_status_vector_without_support	0.0002646	2022-05-23
n_value_clinical_vector_0	0.0132003	2022-05-30
n_value_clinical_vector_3	0.00391723	2022-06-13
n_value_clinical_vector_3	0.0131007	2022-06-20
plt_count_vector_0	0.000412185	2022-06-27
potassium_vector_0	0.00015648	2022-04-11
psa_vector_0	0.00271604	2022-06-06
pt_vector_2	0.0027599	2022-05-02
ptt_vector_0	0.00056297	2022-04-18
race_vector_american_indian	0.00150666	2022-04-18
symptom_diarrhea	9.62978e-05	2022-06-27
symptom_nausea_vomiting	0.00283513	2022-05-16
symptom_pain	0.00295032	2022-04-11
symptom_pain	0.0107488	2022-05-30
t_value_clinical_vector_2	0.0073682	2022-04-11
t_value_clinical_vector_3	0.00922093	2022-06-27
t_value_clinical_vector_4	0.00110311	2022-04-11
total_bilirubin_vector_1	0.0283332	2022-05-09
acs_pct_admin_imputed	0.00853461	2022-06-20
acs_pct_bachelor_dgr_imputed	0.00536145	2022-06-13
acs_pct_drive_2work_imputed	0.00240687	2022-04-18
acs_pct_food_stamp_imputed	0.0470929	2022-05-23
acs_pct_inc400_imputed	0.0119982	2022-04-18
acs_pct_inform_imputed	0.0420435	2022-05-23
acs_pct_medicare_only_imputed	0.00195896	2022-05-23
acs_pct_other_imputed	0.00158441	2022-04-18
acs_pct_person_inc200_imputed	0.00818708	2022-04-18
acs_pct_private_any_imputed	0.00536917	2022-04-18
acute_problem_acute_problems	0.00822893	2022-05-30
albumin_vector_0	0.000533295	2022-05-30
albumin_vector_1	0.000478563	2022-05-09
albumin_vector_2	0.000401517	2022-04-11
amylase_vector_0	0.0041498	2022-04-18
amylase_vector_0	0.00205554	2022-06-20
anc_vector_1	0.0207519	2022-05-09
birthsex_vector_f	0.0111861	2022-05-23
birthsex_vector_m	0.0100817	2022-05-23
birthsex_vector_unk	0.00326766	2022-06-06
birthsex_vector_unk	0.000262984	2022-06-27
bun_vector_0	0.000618105	2022-05-02
ca125_vector_2	0.00620937	2022-05-16
ca15_3_vector_0	0.000241739	2022-06-06
cancer_type_kidney_cancer_combined	0.00783907	2022-04-11
cancer_type_ureter_cancer_combined	0.00357901	2022-04-25
cen_arealand_sqm_imputed	0.00441773	2022-06-27
chloride_vector_1	0.0258891	2022-04-18
co2_vector_1	0.0259087	2022-05-09
co2_vector_2	0.459283	2022-05-16
comorbidity_aids_hiv	0.00236034	2022-04-25
comorbidity_cardiac_arrhythmia	0.00193241	2022-04-25
comorbidity_cardiac_arrhythmia	0.000391039	2022-05-16
comorbidity_chronic_pulmonary_disease	6.0697e-05	2022-06-13
comorbidity_coagulopathy	0.00134499	2022-04-25
comorbidity_drug_abuse	0.00437074	2022-06-06
comorbidity_hypothyroidism	0.00664047	2022-05-23
comorbidity_neurological_disorders	1.0054e-06	2022-05-02
comorbidity_neurological_disorders	0.0043744	2022-06-20
comorbidity_pulmonary_circulation_disorder	1.33824e-07	2022-04-18
comorbidity_rheumatoid_arthritis	0.00546561	2022-06-27
days_since_last_ed	0.0279776	2022-05-09
glucose_vector_0	0.132462	2022-05-23
hct_vector_1	0.00249465	2022-05-30
ldh_vector_1	0.0097691	2022-05-09
lipase_vector_0	0.0428037	2022-05-23
m_value_pathologic_vector_0	0.00921953	2022-04-11
m_value_pathologic_vector_1	0.000494645	2022-06-13
n_value_pathologic_vector_3	0.00166799	2022-05-30
n_value_pathologic_vector_3	0.00757462	2022-06-13
plt_count_vector_0	0.00165187	2022-06-13
potassium_vector_2	0.00039762	2022-04-11
previous_windowed_ed_visits	0.0147831	2022-05-23
psa_vector_1	0.00778056	2022-06-13
psa_vector_2	2.69372e-06	2022-04-11
psa_vector_2	0.00111384	2022-04-18
pt_vector_1	0.00144805	2022-04-25
ptt_vector_0	0.0740185	2022-05-23
ptt_vector_2	0.00642644	2022-06-20
rbc_vector_1	0.0115517	2022-06-06
sodium_vector_0	0.000223771	2022-04-18
symptom_nausea_vomiting	0.0058658	2022-05-09
symptom_pain	7.55447e-05	2022-06-20
t_value_clinical_vector_1	0.0349872	2022-05-16
t_value_clinical_vector_1	0.00892016	2022-05-23
t_value_clinical_vector_4	0.00165504	2022-04-18
total_bilirubin_vector_0	0.167064	2022-06-20
wbc_vector_1	0.809641	2022-05-23
wbc_vector_2	8.02725e-05	2022-06-06
acs_pct_asian_imputed	0.00428939	2022-05-02
acs_pct_engl_not_all_imputed	0.00308504	2022-06-06
acs_pct_finance_imputed	0.0066084	2022-04-11
acs_pct_grandkid_tot_imputed	0.0035683	2022-06-06
acs_pct_lt_hs_imputed	0.012055	2022-05-16
acs_pct_lt_hs_imputed	0.00838167	2022-05-30
acs_pct_manufact_imputed	0.00886093	2022-06-06
acs_pct_nature_imputed	0.0039271	2022-05-02
acs_pct_person_inc99_imputed	0.0110754	2022-06-13
acs_pct_private_any_imputed	0.0640959	2022-05-23
acs_pct_rented_hh_imputed	0.00682747	2022-04-25
acs_pct_retail_imputed	0.00460307	2022-04-18
acs_pct_unemploy_imputed	0.000902462	2022-06-20
acs_pct_uninsured_imputed	0.0111402	2022-05-02
acs_pct_uninsured_imputed	0.00080567	2022-05-09
acs_pct_uninsured_imputed	0.0169971	2022-05-23
acs_pct_wholesale_imputed	0.0267328	2022-05-23
alt_vector_0	0.000527928	2022-04-25
alt_vector_0	0.00155185	2022-06-27
alt_vector_2	0.00579003	2022-04-11
amylase_vector_1	0.000429716	2022-06-06
amylase_vector_2	0.106424	2022-05-16
anc_vector_1	6.42151e-05	2022-06-27
anc_vector_2	0.320387	2022-05-23
beta_hcg_vector_1	0.000572706	2022-04-11
bmi_imputed	0.00345238	2022-05-09
ca125_vector_2	7.42896e-05	2022-06-06
ca19_9_vector_0	0.000619398	2022-05-30
ca19_9_vector_1	0.0102998	2022-06-06
ca19_9_vector_2	0.0128575	2022-05-23
cancer_type_bladder_cancer_combined	0.000364243	2022-05-16
cancer_type_breast-cancer	0.00111456	2022-04-11
cancer_type_ureter_cancer_combined	0.00572742	2022-05-09
chloride_vector_2	1.38688e-05	2022-06-06
comorbidity_alcohol_abuse	0.000955969	2022-04-25
comorbidity_blood_loss_anemia	0.00270183	2022-04-11
comorbidity_coagulopathy	0.000451526	2022-05-02
comorbidity_diabetes_uncomplicated	0.00812849	2022-05-16
comorbidity_drug_abuse	0.00110198	2022-05-09
comorbidity_fluid-electrolyte_disorder	7.29444e-05	2022-04-18
comorbidity_hypertension	0.00143829	2022-05-16
comorbidity_liver_disease	0.00043557	2022-06-27
comorbidity_renal_failure	9.1982e-05	2022-05-02
creatinine_vector_0	0.00183961	2022-06-20
creatinine_vector_2	1.08065e-05	2022-05-30
hct_vector_0	0.252547	2022-05-16
hct_vector_0	6.75185e-06	2022-06-06
hct_vector_2	0.284639	2022-05-23
hgb_vector_0	0.00371984	2022-04-11
hgb_vector_0	0.00685442	2022-05-02
inr_vector_0	0.00199902	2022-05-30
ldh_vector_0	0.00199872	2022-05-02
ldh_vector_1	8.90737e-05	2022-06-27
ldh_vector_2	0.00531366	2022-04-25
lipase_vector_1	0.0773131	2022-05-16
m_value_clinical_vector_1	0.00319965	2022-06-27
medication_immunostimulants	0.00330093	2022-05-16
medication_immunosuppressants	0.00018394	2022-05-02
medication_other_antineoplastic_agents	0.0216974	2022-05-16
medication_other_antineoplastic_agents	0.00110897	2022-05-30
medication_other_antineoplastic_agents	0.00204272	2022-06-13
n_value_clinical_vector_2	0.000120406	2022-05-16
n_value_clinical_vector_3	0.0110721	2022-04-25
n_value_pathologic_vector_2	0.00530299	2022-05-02
n_value_pathologic_vector_3	0.00180748	2022-05-16
race_vector_black_or_african_american	0.000708545	2022-05-09
rbc_vector_1	0.00476358	2022-05-02
rbc_vector_1	0.00689282	2022-06-20
sodium_vector_1	0.480797	2022-05-16
symptom_nausea_vomiting	0.000254406	2022-06-27
t_value_clinical_vector_0	0.00591839	2022-05-09
t_value_clinical_vector_0	0.00103972	2022-05-16
t_value_clinical_vector_0	0.00736452	2022-06-06
t_value_clinical_vector_3	0.0148716	2022-05-30
t_value_clinical_vector_4	0.000121595	2022-05-02
t_value_clinical_vector_4	0.00617369	2022-06-06
wbc_vector_0	0.00756351	2022-04-11
wbc_vector_0	0.00348657	2022-05-09
acs_pct_aian_imputed	0.00254485	2022-05-23
acs_pct_gulfwar_1990_imputed	0.00872059	2022-06-20
acs_pct_manufact_imputed	0.0605349	2022-05-23
acs_pct_nhpi_imputed	0.000615975	2022-05-02
acs_pct_nhpi_imputed	0.00246547	2022-05-23
acs_pct_no_pc_imputed	0.0206946	2022-05-16
acs_pct_other_imputed	0.00148994	2022-04-11
acs_pct_person_inc99_imputed	0.00472694	2022-06-20
acs_pct_retail_imputed	0.0049099	2022-06-27
acs_pct_va_imputed	0.00650814	2022-05-23
acs_pct_white_imputed	0.0359539	2022-05-16
albumin_vector_1	9.48813e-05	2022-04-25
alt_vector_2	0.00956251	2022-05-02
anc_vector_0	0.00252143	2022-06-13
anc_vector_2	0.00228952	2022-05-02
anc_vector_2	0.000122084	2022-05-30
ast_vector_0	0.00191802	2022-04-25
ast_vector_0	0.00469096	2022-05-09
ast_vector_0	0.182087	2022-05-16
ast_vector_1	0.0157432	2022-05-02
birthsex_vector_m	0.0167208	2022-05-30
bun_vector_0	0.000211433	2022-05-30
bun_vector_2	0.00123286	2022-06-06
ca125_vector_2	0.00017965	2022-05-30
ca19_9_vector_0	0.000527915	2022-06-20
ca19_9_vector_2	0.00502977	2022-04-25
cancer_type_kidney_cancer_combined	0.00306218	2022-06-20
cancer_type_ureter_cancer_combined	0.0049417	2022-06-20
cen_popdensity_2010_imputed	0.00375158	2022-06-13
chloride_vector_1	0.819032	2022-05-23
chloride_vector_1	0.00674653	2022-06-06
co2_vector_1	0.0151485	2022-04-25
comorbidity_aids_hiv	0.00236034	2022-05-23
comorbidity_blood_loss_anemia	0.00128414	2022-04-25
comorbidity_blood_loss_anemia	0.000286395	2022-06-27
comorbidity_chronic_pulmonary_disease	0.000151842	2022-04-11
comorbidity_chronic_pulmonary_disease	0.000891167	2022-05-16
comorbidity_coagulopathy	0.00354887	2022-06-06
comorbidity_diabetes_complicated	1.19003e-06	2022-06-06
comorbidity_hypertension	0.000744293	2022-06-27
comorbidity_hypertension_complicated	3.0246e-05	2022-06-20
comorbidity_peripheral_vascular_disorder	0.00582606	2022-05-09
comorbidity_pulmonary_circulation_disorder	0.00621521	2022-06-06
comorbidity_renal_failure	0.000409647	2022-05-23
creatinine_vector_1	0.00134023	2022-06-27
creatinine_vector_2	0.00488666	2022-05-02
ethnicity_vector_hispanic_or_latino	0.000293019	2022-06-13
glucose_vector_0	0.0563365	2022-05-09
glucose_vector_2	0.000453791	2022-04-25
hct_vector_2	0.0267344	2022-04-18
hgb_vector_2	0.305697	2022-05-16
ldh_vector_2	0.00467684	2022-06-20
lipase_vector_1	5.33132e-06	2022-06-06
m_value_pathologic_vector_1	0.00166763	2022-05-02
marital_status_vector_spousal_support	0.000130552	2022-05-30
medication_endocrine_therapy	0.000224997	2022-05-09
medication_other_antineoplastic_agents	0.00931666	2022-04-11
medication_protein_kinase_inhibitors	0.0259259	2022-06-13
n_value_pathologic_vector_0	0.00103435	2022-04-11
n_value_pathologic_vector_2	0.00928378	2022-04-25
n_value_pathologic_vector_3	0.00111116	2022-05-23
n_value_pathologic_vector_3	0.00813606	2022-06-20
plt_count_vector_0	0.00457608	2022-05-30
plt_count_vector_1	0.0119098	2022-04-18
plt_count_vector_2	0.0143659	2022-06-27
potassium_vector_0	0.0042795	2022-05-30
potassium_vector_2	1.49045e-08	2022-04-25
previous_windowed_ed_visits	0.025627	2022-06-20
pt_vector_1	0.00124582	2022-06-27
ptt_vector_1	5.59812e-05	2022-04-25
ptt_vector_2	0.00572411	2022-06-13
race_vector_american_indian	0.000589706	2022-04-11
race_vector_native_hawaiian_or_other_pacific_islander	0.000671809	2022-06-20
race_vector_white_or_caucasian	0.0044513	2022-05-02
rbc_vector_0	0.00200051	2022-04-11
rbc_vector_0	0.000156269	2022-04-18
symptom_nausea_vomiting	1.96985e-05	2022-06-13
t_value_clinical_vector_1	0.00746846	2022-06-27
t_value_clinical_vector_2	0.00695496	2022-06-06
t_value_clinical_vector_2	0.0292362	2022-06-20
t_value_pathologic_vector_4	0.00480967	2022-06-06
total_bilirubin_vector_0	0.167064	2022-05-02
wbc_vector_1	0.0146628	2022-05-02
acs_median_hh_income_imputed	0.0138649	2022-04-25
acs_pct_black_imputed	0.0161077	2022-04-25
acs_pct_engl_not_well_imputed	0.023598	2022-05-16
acs_pct_finance_imputed	0.00771643	2022-05-16
acs_pct_gulfwar_2001_imputed	0.0106397	2022-05-30
acs_pct_lt_hs_imputed	0.00168877	2022-06-27
acs_pct_profess_imputed	0.00168559	2022-04-18
acs_pct_profess_imputed	0.00157211	2022-06-13
age_imputed	0.00828524	2022-05-02
albumin_vector_0	0.00397948	2022-04-18
amylase_vector_1	0.0073217	2022-04-11
ast_vector_1	0.0353662	2022-04-11
birthsex_vector_unk	0.000540671	2022-04-11
birthsex_vector_unk	0.00326766	2022-06-20
bun_vector_0	0.00982875	2022-06-20
ca125_vector_1	0.00023654	2022-06-06
ca19_9_vector_0	7.4912e-05	2022-06-06
cancer_type_bladder_cancer_combined	0.00166755	2022-05-02
cancer_type_ureter_cancer_combined	0.000676309	2022-04-11
cancer_type_urethral_cancer_combined	0.00733101	2022-04-25
cen_popdensity_2010_imputed	0.00185559	2022-06-06
comorbidity_aids_hiv	0.00236034	2022-05-02
comorbidity_alcohol_abuse	0.000409475	2022-05-30
comorbidity_coagulopathy	0.000904023	2022-05-09
comorbidity_coagulopathy	0.00195246	2022-05-23
comorbidity_drug_abuse	0.000240524	2022-04-18
comorbidity_drug_abuse	0.000152721	2022-04-25
comorbidity_hypothyroidism	4.53672e-05	2022-04-11
comorbidity_hypothyroidism	0.000131674	2022-06-27
comorbidity_obesity	0.00885114	2022-05-16
comorbidity_pulmonary_circulation_disorder	6.65335e-05	2022-06-27
comorbidity_valvular_disease	0.00108965	2022-04-25
creatinine_vector_1	0.0155096	2022-05-09
creatinine_vector_1	0.431512	2022-05-16
cycle_imputed	0.00497014	2022-05-09
hct_vector_1	0.00689415	2022-04-11
hgb_vector_0	3.00673e-05	2022-06-27
hgb_vector_1	0.0106649	2022-05-09
hgb_vector_2	0.0148529	2022-05-02
inr_vector_0	0.00384834	2022-06-27
ldh_vector_0	0.00089978	2022-06-06
ldh_vector_2	0.00266226	2022-06-13
m_value_clinical_vector_0	0.0212378	2022-05-02
psa_vector_2	0.000849686	2022-04-25
ptt_vector_0	0.00561764	2022-04-25
ptt_vector_1	0.00140838	2022-05-30
ptt_vector_2	0.00172202	2022-05-09
race_vector_native_hawaiian_or_other_pacific_islander	0.00211945	2022-05-02
race_vector_white_or_caucasian	0.000174525	2022-04-11
rbc_vector_2	0.0131727	2022-04-18
symptom_nausea_vomiting	0.000390095	2022-05-30
symptom_pain	0.000775809	2022-04-18
t_value_clinical_vector_0	0.00314706	2022-05-02
t_value_clinical_vector_2	0.00480697	2022-05-02
wbc_vector_0	0.0014512	2022-06-06
wbc_vector_2	0.00152469	2022-04-25
acs_pct_commt_60minup_imputed	0.00789788	2022-06-27
acs_pct_engl_not_all_imputed	0.0129952	2022-06-13
acs_pct_engl_not_well_imputed	0.00343481	2022-05-09
acs_pct_graduate_dgr_imputed	0.0126233	2022-05-23
acs_pct_mobile_home_imputed	0.0110026	2022-06-27
acs_pct_nature_imputed	0.00328419	2022-04-18
acs_pct_nhpi_imputed	0.00235848	2022-04-25
acs_pct_no_veh_imputed	0.0180953	2022-05-16
acs_pct_other_imputed	0.00231464	2022-06-27
acs_pct_person_inc200_imputed	0.0228999	2022-05-30
acs_pct_retail_imputed	0.00922701	2022-05-30
acs_pct_uninsured_imputed	0.00315473	2022-04-25
acs_pct_va_imputed	0.023074	2022-06-20
acs_pct_wholesale_imputed	0.00440697	2022-05-30
age_imputed	0.0136694	2022-04-25
albumin_vector_0	0.00397948	2022-05-16
albumin_vector_2	0.00430751	2022-06-06
alt_vector_0	0.00171002	2022-05-02
alt_vector_0	0.00232508	2022-06-13
amylase_vector_1	0.00445912	2022-05-09
ast_vector_2	0.00253359	2022-04-25
beta_hcg_vector_1	3.67548e-06	2022-06-13
birthsex_vector_f	0.0133341	2022-06-13
birthsex_vector_f	0.0243637	2022-06-20
bmi_imputed	0.629368	2022-05-16
bmi_imputed	0.00576163	2022-06-13
bun_vector_0	0.00302439	2022-06-06
ca125_vector_1	0.000528078	2022-04-25
ca125_vector_2	0.00184407	2022-05-02
ca15_3_vector_0	0.0160079	2022-05-23
ca19_9_vector_1	0.000369477	2022-06-20
cancer_type_bladder_cancer_combined	0.00108181	2022-06-27
cancer_type_breast-cancer	0.00161157	2022-04-18
cancer_type_breast-cancer	0.00164483	2022-04-25
cancer_type_prostate_cancer_combined	0.000846127	2022-06-13
cancer_type_testicular_cancer_combined	0.00738388	2022-06-06
cen_arealand_sqm_imputed	0.0011229	2022-04-11
chloride_vector_2	0.00751857	2022-06-27
co2_vector_1	0.0130352	2022-06-20
co2_vector_2	0.569909	2022-05-23
comorbidity_anemia	0.00146401	2022-06-13
comorbidity_depression	0.000457329	2022-05-02
comorbidity_diabetes_uncomplicated	0.00336505	2022-06-20
comorbidity_drug_abuse	0.00744221	2022-06-20
comorbidity_psychoses	0.0065643	2022-04-25
comorbidity_psychoses	0.001928	2022-05-16
comorbidity_pulmonary_circulation_disorder	0.00977315	2022-05-16
comorbidity_valvular_disease	0.00150829	2022-06-27
cycle_imputed	0.0104567	2022-05-02
ethnicity_vector_hispanic_or_latino	0.00391696	2022-05-02
glucose_vector_0	0.096641	2022-05-16
glucose_vector_1	0.0202078	2022-04-25
glucose_vector_2	3.15537e-05	2022-06-06
inr_vector_1	9.72541e-05	2022-05-09
ldh_vector_2	0.0030803	2022-04-11
lipase_vector_2	0.00417601	2022-05-09
marital_status_vector_without_support	0.00247403	2022-06-06
medication_alkylating_agents	1.21089e-05	2022-05-30
medication_endocrine_therapy	0.000683158	2022-04-11
medication_endocrine_therapy	5.66816e-06	2022-06-06
n_value_clinical_vector_0	0.00942466	2022-05-09
n_value_clinical_vector_1	0.00371147	2022-04-18
n_value_clinical_vector_3	0.00212276	2022-05-09
n_value_clinical_vector_3	0.00422585	2022-06-06
n_value_pathologic_vector_0	6.75971e-05	2022-04-18
n_value_pathologic_vector_0	0.00143634	2022-04-25
psa_vector_0	0.000778117	2022-04-11
rbc_vector_0	0.224757	2022-05-16
symptom_diarrhea	0.000111921	2022-04-18
symptom_nausea_vomiting	0.000376332	2022-04-18
t_value_clinical_vector_1	0.00646926	2022-05-02
t_value_pathologic_vector_2	0.0015535	2022-04-25
t_value_pathologic_vector_2	0.000197716	2022-06-06
t_value_pathologic_vector_4	0.0141958	2022-04-18
acs_pct_admin_imputed	0.00976117	2022-05-23
acs_pct_construct_imputed	0.00117128	2022-06-27
acs_pct_drive_2work_imputed	0.00703954	2022-04-25
acs_pct_gulfwar_1990_imputed	0.0100534	2022-04-18
acs_pct_gulfwar_1990_imputed	0.00298736	2022-04-25
acs_pct_gulfwar_2001_imputed	0.00526626	2022-06-06
acs_pct_inc400_imputed	0.0139259	2022-06-20
acs_pct_medicare_only_imputed	0.00645753	2022-06-20
acs_pct_nature_imputed	0.00389501	2022-05-23
acs_pct_non_citizen_imputed	0.0289999	2022-05-16
acs_pct_other_imputed	0.00313389	2022-06-13
acs_pct_person_inc200_imputed	0.0255407	2022-04-25
acs_pct_white_imputed	0.00681154	2022-04-18
albumin_vector_2	4.73618e-05	2022-06-13
ast_vector_0	0.000761047	2022-04-18
beta_hcg_vector_1	0.000119452	2022-05-30
ca125_vector_0	0.00299111	2022-04-11
ca15_3_vector_2	0.0614307	2022-05-23
ca19_9_vector_0	9.30998e-05	2022-04-18
ca19_9_vector_0	0.000950568	2022-06-13
ca19_9_vector_0	3.04061e-05	2022-06-27
cancer_type_bladder_cancer_combined	0.00183816	2022-05-09
cancer_type_breast-cancer	0.000660362	2022-05-09
chloride_vector_0	0.0111054	2022-05-09
comorbidity_cardiac_arrhythmia	0.000836869	2022-04-18
comorbidity_diabetes_complicated	0.00106244	2022-04-18
comorbidity_fluid-electrolyte_disorder	0.000734594	2022-05-30
comorbidity_paralysis	0.00088587	2022-04-25
comorbidity_peptic_ulcer_disease	0.00183625	2022-05-02
comorbidity_weight_loss	0.000242895	2022-06-06
creatinine_vector_2	0.00677691	2022-06-20
cycle_imputed	0.0476442	2022-05-16
days_since_last_ed	0.0183116	2022-06-13
ethnicity_vector_hispanic_or_latino	0.00192793	2022-05-30
hct_vector_1	0.0100147	2022-06-06
hgb_vector_0	0.239955	2022-05-16
hgb_vector_0	0.33761	2022-05-23
hgb_vector_2	0.00170513	2022-06-27
m_value_pathologic_vector_1	0.00447946	2022-04-11
medication_cytotoxic_antibiotics_and_related	0.00395447	2022-06-06
medication_other_antineoplastic_agents	0.000811714	2022-06-06
medication_plant_alkaloids_and_other_natural_products	0.00548054	2022-04-18
medication_plant_alkaloids_and_other_natural_products	0.00548054	2022-05-09
medication_protein_kinase_inhibitors	0.0185472	2022-04-25
plt_count_vector_1	0.00121878	2022-05-30
plt_count_vector_2	0.220556	2022-05-16
psa_vector_0	0.00402218	2022-05-02
pt_vector_0	0.00038766	2022-06-06
ptt_vector_2	0.0720228	2022-05-23
symptom_fever	7.14352e-05	2022-06-06
symptom_nausea_vomiting	1.24701e-06	2022-05-02
t_value_pathologic_vector_0	0.010167	2022-06-27
t_value_pathologic_vector_3	0.00330229	2022-06-06
total_bilirubin_vector_2	0.0118056	2022-04-11
acs_pct_art_imputed	0.0134868	2022-06-20
acs_pct_art_imputed	0.0117653	2022-06-27
acs_pct_drive_2work_imputed	0.00832452	2022-05-16
acs_pct_engl_not_all_imputed	0.00629506	2022-04-11
acs_pct_engl_not_well_imputed	0.00959052	2022-06-13
acs_pct_finance_imputed	0.00950584	2022-05-30
acs_pct_gulfwar_2001_imputed	0.0362463	2022-06-20
acs_pct_lt_hs_imputed	0.004517	2022-06-06
acs_pct_mobile_home_imputed	0.0252215	2022-05-23
acs_pct_nhpi_imputed	0.00246547	2022-06-27
acs_pct_no_veh_imputed	0.0107298	2022-06-06
acs_pct_profess_imputed	0.00456216	2022-05-30
acs_pct_rented_hh_imputed	0.0235408	2022-05-30
acs_pct_transport_imputed	0.00379899	2022-05-23
acs_pct_transport_imputed	0.00397461	2022-05-30
acs_pct_uninsured_imputed	0.00378204	2022-06-20
acs_pct_va_imputed	0.00344597	2022-06-13
alt_vector_2	0.00434252	2022-06-20
amylase_vector_2	0.106424	2022-05-23
anc_vector_1	0.018566	2022-06-06
birthsex_vector_f	0.0447013	2022-05-16
birthsex_vector_unk	0.00326766	2022-05-16
ca19_9_vector_2	0.00115063	2022-06-06
cancer_type_kidney_cancer_combined	0.00179899	2022-05-16
cancer_type_prostate_cancer_combined	0.00364194	2022-05-16
cancer_type_ureter_cancer_combined	0.000299694	2022-04-18
chloride_vector_1	0.00481404	2022-06-13
comorbidity_blood_loss_anemia	5.93952e-06	2022-05-02
comorbidity_blood_loss_anemia	0.00492162	2022-05-16
comorbidity_coagulopathy	0.00505671	2022-05-16
comorbidity_depression	0.00125268	2022-06-27
comorbidity_diabetes_uncomplicated	8.49647e-06	2022-04-11
comorbidity_liver_disease	0.000227122	2022-05-02
comorbidity_neurological_disorders	0.000385047	2022-05-09
comorbidity_peripheral_vascular_disorder	0.000139599	2022-04-18
comorbidity_psychoses	0.000436669	2022-06-06
comorbidity_pulmonary_circulation_disorder	8.49296e-05	2022-06-20
creatinine_vector_0	9.69283e-05	2022-04-18
days_since_last_ed	0.0331511	2022-05-02
ethnicity_vector_hispanic_or_latino	0.00572009	2022-05-23
hgb_vector_0	0.00226191	2022-05-09
hgb_vector_0	0.00349607	2022-06-13
hgb_vector_1	0.00929282	2022-04-11
ldh_vector_1	0.000226544	2022-05-30
ldh_vector_2	0.00765317	2022-06-06
m_value_pathologic_vector_1	5.18819e-05	2022-06-06
marital_status_vector_spousal_support	0.00461693	2022-05-02
marital_status_vector_without_support	0.000242901	2022-06-27
medication_alkylating_agents	0.00102438	2022-05-09
medication_protein_kinase_inhibitors	0.0182057	2022-06-06
n_value_clinical_vector_0	0.0122816	2022-06-13
plt_count_vector_0	0.00189682	2022-06-20
plt_count_vector_2	0.00348172	2022-04-18
previous_windowed_ed_visits	0.0104205	2022-06-13
race_vector_native_hawaiian_or_other_pacific_islander	0.000592686	2022-05-30
symptom_nausea_vomiting	0.000111464	2022-05-23
t_value_clinical_vector_3	0.000789987	2022-05-16
t_value_pathologic_vector_1	0.000336519	2022-06-13
acs_pct_admin_imputed	0.0120941	2022-04-18
acs_pct_aian_imputed	0.00820134	2022-05-30
acs_pct_art_imputed	0.00432648	2022-06-06
acs_pct_associate_dgr_imputed	0.0041726	2022-04-25
acs_pct_construct_imputed	0.00273877	2022-05-16
acs_pct_finance_imputed	0.00324372	2022-06-06
acs_pct_finance_imputed	0.0180397	2022-06-20
acs_pct_graduate_dgr_imputed	0.00804469	2022-06-20
acs_pct_gulfwar_1990_imputed	0.00649451	2022-06-06
acs_pct_inform_imputed	0.00628395	2022-04-25
acs_pct_lt_hs_imputed	0.016437	2022-05-23
acs_pct_medicare_only_imputed	0.0032893	2022-05-30
acs_pct_mobile_home_imputed	0.00659984	2022-05-02
acs_pct_no_veh_imputed	0.00407736	2022-04-11
acs_pct_other_imputed	0.00340576	2022-05-30
acs_pct_rented_hh_imputed	0.00660208	2022-06-06
acs_pct_retail_imputed	0.00896569	2022-06-20
acs_pct_transport_imputed	0.00369765	2022-04-25
acs_pct_unemploy_imputed	0.00191185	2022-04-11
age_imputed	0.00850525	2022-05-23
albumin_vector_0	0.00397948	2022-06-27
alt_vector_0	0.000847382	2022-05-30
amylase_vector_1	0.00852237	2022-05-30
anc_vector_0	0.0151661	2022-04-11
anc_vector_2	0.000176981	2022-04-18
bmi_imputed	0.00598622	2022-04-25
bun_vector_1	0.510077	2022-05-16
bun_vector_2	0.00267447	2022-05-30
ca125_vector_2	0.00347076	2022-06-20
ca15_3_vector_1	0.000578444	2022-06-06
cancer_type_breast-cancer	0.000208459	2022-05-02
cancer_type_kidney_cancer_combined	0.000785158	2022-06-13
cen_arealand_sqm_imputed	0.00281675	2022-06-06
cen_popdensity_2010_imputed	0.0052952	2022-06-27
chloride_vector_2	0.00331447	2022-05-02
co2_vector_0	6.15215e-05	2022-04-11
comorbidity_chronic_pulmonary_disease	1.05032e-05	2022-04-18
comorbidity_chronic_pulmonary_disease	0.000316565	2022-05-09
comorbidity_fluid-electrolyte_disorder	0.00230405	2022-06-20
comorbidity_hypertension_complicated	0.00109914	2022-05-02
comorbidity_neurological_disorders	0.000317538	2022-05-30
comorbidity_peptic_ulcer_disease	0.00183625	2022-04-18
comorbidity_psychoses	0.000425873	2022-06-27
creatinine_vector_1	0.00906459	2022-05-02
creatinine_vector_2	0.00882398	2022-04-18
ethnicity_vector_not_hispanic_or_latino	0.00505255	2022-05-09
ethnicity_vector_not_hispanic_or_latino	0.00292088	2022-06-20
ethnicity_vector_unknown	0.000423313	2022-05-23
hct_vector_1	0.00348333	2022-05-02
hct_vector_2	0.00104405	2022-05-30
hgb_vector_1	0.00768177	2022-05-02
hgb_vector_1	0.00440258	2022-06-20
hgb_vector_2	0.00244408	2022-06-20
inr_vector_0	0.00192562	2022-05-09
inr_vector_0	0.0534791	2022-05-16
lipase_vector_0	3.08127e-05	2022-06-13
m_value_pathologic_vector_0	0.00317828	2022-05-02
marital_status_vector_without_support	0.00117175	2022-06-20
medication_cytotoxic_antibiotics_and_related	0.00395447	2022-05-30
medication_immunosuppressants	1.84226e-06	2022-06-27
n_value_clinical_vector_1	2.6491e-05	2022-05-02
n_value_clinical_vector_1	0.00138791	2022-06-13
n_value_clinical_vector_2	0.00139621	2022-06-13
n_value_clinical_vector_3	0.00303182	2022-04-18
n_value_pathologic_vector_2	0.00235326	2022-05-23
plt_count_vector_0	0.258321	2022-05-16
plt_count_vector_2	0.349595	2022-05-23
potassium_vector_1	0.00358607	2022-04-11
potassium_vector_1	0.00422926	2022-04-18
potassium_vector_1	0.00394635	2022-06-20
psa_vector_2	3.0775e-05	2022-06-20
pt_vector_2	0.00124749	2022-06-27
rbc_vector_1	0.00394618	2022-05-30
symptom_shortness_of_breath	0.00012356	2022-06-06
t_value_clinical_vector_1	0.000730722	2022-05-09
t_value_clinical_vector_3	0.0093885	2022-05-23
t_value_pathologic_vector_0	0.00440199	2022-05-30
total_bilirubin_vector_1	0.0386674	2022-04-25
total_bilirubin_vector_2	0.380152	2022-05-23
wbc_vector_1	0.0078754	2022-06-13
wbc_vector_2	8.5656e-05	2022-04-18
acs_median_hh_income_imputed	0.0187486	2022-06-27
acs_pct_admin_imputed	0.00517119	2022-04-11
acs_pct_art_imputed	0.00340762	2022-05-09
acs_pct_commt_60minup_imputed	0.00858256	2022-04-11
acs_pct_finance_imputed	0.007043	2022-05-02
acs_pct_finance_imputed	0.00317173	2022-06-13
acs_pct_graduate_dgr_imputed	0.0110953	2022-05-09
acs_pct_graduate_dgr_imputed	0.0108909	2022-06-27
acs_pct_gulfwar_2001_imputed	0.00619845	2022-05-09
acs_pct_gulfwar_2001_imputed	0.00663177	2022-06-13
acs_pct_inc400_imputed	0.0211139	2022-04-25
acs_pct_medicare_only_imputed	0.015752	2022-05-16
acs_pct_mobile_home_imputed	0.00490201	2022-06-13
acs_pct_nhpi_imputed	0.00246547	2022-04-11
acs_pct_person_inc200_imputed	0.0100434	2022-04-11
acs_pct_white_imputed	0.00660563	2022-04-11
acs_pct_white_imputed	0.0147325	2022-05-30
acs_pct_wholesale_imputed	0.0292035	2022-05-16
albumin_vector_0	0.00397948	2022-06-20
ast_vector_0	0.00155159	2022-06-27
beta_hcg_vector_1	9.60841e-05	2022-06-27
birthsex_vector_m	0.00821589	2022-05-02
birthsex_vector_m	0.0211231	2022-06-06
bmi_imputed	0.00225869	2022-04-18
ca19_9_vector_0	0.00117003	2022-04-11
cancer_type_kidney_cancer_combined	0.000792568	2022-05-02
cancer_type_kidney_cancer_combined	0.00465174	2022-05-09
cen_popdensity_2010_imputed	0.00156898	2022-04-11
cen_popdensity_2010_imputed	0.00164664	2022-05-02
chloride_vector_1	0.00757265	2022-05-09
co2_vector_0	0.00458074	2022-05-09
co2_vector_2	0.0131741	2022-06-06
comorbidity_anemia	0.00559666	2022-06-06
comorbidity_hypertension	0.000860083	2022-05-23
comorbidity_hypertension_complicated	0.000794379	2022-04-25
comorbidity_liver_disease	0.000126219	2022-06-20
comorbidity_peripheral_vascular_disorder	0.000585134	2022-05-30
comorbidity_weight_loss	0.00156963	2022-05-02
creatinine_vector_0	0.000431411	2022-05-09
ethnicity_vector_unknown	0.0013447	2022-05-09
glucose_vector_0	0.0229955	2022-05-30
glucose_vector_0	0.0270109	2022-06-06
hct_vector_2	0.00675803	2022-06-06
inr_vector_0	0.00608527	2022-04-18
ldh_vector_0	0.140703	2022-05-16
ldh_vector_1	0.00278323	2022-06-06
lipase_vector_0	0.00256445	2022-06-06
lipase_vector_1	5.60246e-05	2022-04-25
lipase_vector_2	0.00283117	2022-06-27
m_value_clinical_vector_1	0.00118478	2022-04-25
m_value_clinical_vector_1	0.000350196	2022-06-20
medication_alkylating_agents	0.000386351	2022-06-20
medication_immunosuppressants	1.89751e-05	2022-05-09
n_value_clinical_vector_3	0.00334064	2022-06-27
n_value_pathologic_vector_3	0.00212106	2022-05-02
potassium_vector_0	0.000370852	2022-06-06
potassium_vector_2	0.00308754	2022-06-13
pt_vector_0	0.00112653	2022-04-11
pt_vector_1	0.00202178	2022-04-18
ptt_vector_1	0.0982555	2022-05-23
ptt_vector_1	0.00160487	2022-06-27
race_vector_other	0.00153786	2022-06-27
race_vector_white_or_caucasian	0.00020698	2022-05-16
rbc_vector_0	0.322371	2022-05-23
t_value_clinical_vector_2	0.0145811	2022-05-30
t_value_pathologic_vector_2	0.000106537	2022-04-18
wbc_vector_2	0.000216669	2022-06-20
acs_pct_bachelor_dgr_imputed	0.00394715	2022-04-18
acs_pct_engl_not_all_imputed	0.00849519	2022-05-09
acs_pct_engl_not_well_imputed	0.00815386	2022-04-25
acs_pct_graduate_dgr_imputed	0.00205077	2022-05-30
acs_pct_inform_imputed	0.0133661	2022-05-02
acs_pct_lt_hs_imputed	0.00197133	2022-06-13
acs_pct_nature_imputed	0.000924869	2022-06-27
acs_pct_no_pc_imputed	0.00603665	2022-06-27
acs_pct_no_veh_imputed	0.0389736	2022-05-23
acs_pct_other_imputed	0.00269835	2022-06-20
acs_pct_person_inc99_imputed	0.00666213	2022-05-02
acs_pct_person_inc99_imputed	0.0100901	2022-06-06
acs_pct_profess_imputed	0.0101467	2022-04-25
acs_pct_public_only_imputed	0.00600635	2022-05-09
acs_pct_unemploy_imputed	0.00143683	2022-04-18
acs_pct_va_imputed	0.00216999	2022-05-09
acute_problem_acute_problems	0.000192107	2022-04-18
age_imputed	0.010107	2022-04-18
alt_vector_0	0.000893431	2022-05-09
alt_vector_1	0.00329519	2022-06-27
amylase_vector_0	0.000651638	2022-05-30
bun_vector_0	0.00826982	2022-05-09
bun_vector_2	0.000200659	2022-04-11
bun_vector_2	0.000407808	2022-06-27
ca15_3_vector_1	0.00654778	2022-05-16
cancer_type_prostate_cancer_combined	0.00968478	2022-06-06
cancer_type_prostate_cancer_combined	0.0038256	2022-06-27
cen_popdensity_2010_imputed	0.0178158	2022-05-23
chloride_vector_0	2.42628e-05	2022-04-18
chloride_vector_0	0.00117911	2022-06-27
chloride_vector_2	0.0060569	2022-05-30
co2_vector_0	0.000607871	2022-06-20
co2_vector_1	0.00893377	2022-06-13
comorbidity_congestive_heart_failure	0.00352163	2022-04-25
comorbidity_diabetes_uncomplicated	1.6706e-05	2022-05-02
comorbidity_fluid-electrolyte_disorder	0.000502152	2022-06-27
comorbidity_hypertension	0.00105055	2022-05-30
comorbidity_hypothyroidism	0.00177715	2022-06-13
comorbidity_obesity	8.03019e-05	2022-04-18
comorbidity_paralysis	0.0086117	2022-04-11
creatinine_vector_2	0.000250277	2022-04-11
glucose_vector_0	0.0248294	2022-04-25
hct_vector_1	0.000842079	2022-04-18
hgb_vector_0	3.0977e-05	2022-06-06
hgb_vector_1	0.0122101	2022-04-25
hgb_vector_2	0.00929944	2022-05-09
inr_vector_1	6.34741e-08	2022-04-25
inr_vector_2	0.00258043	2022-06-06
lipase_vector_0	0.000553226	2022-05-02
lipase_vector_0	0.0500538	2022-05-16
lipase_vector_2	0.00920738	2022-04-11
medication_alkylating_agents	2.22957e-07	2022-05-16
medication_endocrine_therapy	0.000617415	2022-05-30
medication_endocrine_therapy	7.73899e-05	2022-06-13
n_value_clinical_vector_0	0.0123075	2022-04-18
n_value_clinical_vector_0	0.00641944	2022-06-06
n_value_pathologic_vector_1	0.00118687	2022-05-16
potassium_vector_1	0.00261976	2022-04-25
potassium_vector_2	0.214865	2022-05-16
previous_windowed_ed_visits	0.023053	2022-06-27
psa_vector_0	0.0020823	2022-06-27
pt_vector_0	0.000436893	2022-04-25
ptt_vector_0	0.000521672	2022-06-06
race_vector_asian	0.000222771	2022-06-13
race_vector_asian	0.00249217	2022-06-20
race_vector_black_or_african_american	0.00252638	2022-04-18
race_vector_black_or_african_american	6.36876e-05	2022-06-20
rbc_vector_2	0.00206322	2022-06-20
sodium_vector_0	0.00200958	2022-06-27
sodium_vector_1	0.0015804	2022-06-20
symptom_diarrhea	1.89524e-05	2022-05-23
symptom_pain	0.00787073	2022-04-25
t_value_clinical_vector_4	0.00013854	2022-06-27
t_value_pathologic_vector_0	0.00176283	2022-05-23
wbc_vector_0	0.300991	2022-05-23
acs_median_hh_income_imputed	0.00435651	2022-05-02
acs_pct_admin_imputed	0.00253031	2022-05-09
acs_pct_aian_imputed	0.00211216	2022-05-09
acs_pct_hs_graduate_imputed	0.0144369	2022-06-06
acs_pct_inc400_imputed	0.013759	2022-04-11
acs_pct_lt_hs_imputed	0.0122706	2022-05-02
acs_pct_mobile_home_imputed	0.0190888	2022-06-20
acs_pct_other_imputed	0.00187062	2022-05-02
acs_pct_person_inc99_imputed	0.0118411	2022-04-25
acs_pct_unemploy_imputed	0.0131959	2022-05-16
acs_pct_wholesale_imputed	0.0116852	2022-05-02
age_imputed	0.0319323	2022-05-16
albumin_vector_2	0.00148503	2022-05-09
anc_vector_0	0.175478	2022-05-16
ast_vector_0	0.248406	2022-05-23
ast_vector_2	0.00512095	2022-04-11
bun_vector_1	0.00747096	2022-04-25
bun_vector_1	0.70171	2022-05-23
ca125_vector_1	0.00166642	2022-06-27
ca19_9_vector_1	0.000464216	2022-06-13
ca19_9_vector_2	0.00117934	2022-05-16
cancer_type_penile_cancer_combined	0.000439055	2022-05-30
cancer_type_penile_cancer_combined	0.000818486	2022-06-06
chloride_vector_2	9.75171e-05	2022-06-13
co2_vector_1	0.00653671	2022-05-02
co2_vector_2	0.00690466	2022-06-20
comorbidity_coagulopathy	6.30365e-06	2022-06-13
comorbidity_coagulopathy	0.000955555	2022-06-27
comorbidity_hypertension	0.00102803	2022-04-11
comorbidity_hypertension_complicated	3.86969e-05	2022-06-13
comorbidity_peptic_ulcer_disease	7.43541e-05	2022-04-25
comorbidity_pulmonary_circulation_disorder	0.000248471	2022-04-25
creatinine_vector_2	0.299325	2022-05-16
days_since_last_ed	0.0326966	2022-06-20
ethnicity_vector_unknown	0.00110678	2022-04-18
ethnicity_vector_unknown	0.000240179	2022-06-13
glucose_vector_1	0.368669	2022-05-16
glucose_vector_1	4.67921e-05	2022-05-30
glucose_vector_1	8.6087e-05	2022-06-27
hgb_vector_1	0.00964031	2022-06-13
inr_vector_0	0.00261823	2022-05-02
inr_vector_2	0.00336251	2022-04-11
ldh_vector_1	0.269502	2022-05-16
lipase_vector_0	0.000557303	2022-04-18
lipase_vector_0	0.00674892	2022-05-30
medication_immunosuppressants	0.00232764	2022-05-30
medication_protein_kinase_inhibitors	0.00591709	2022-05-02
previous_windowed_ed_visits	0.00767362	2022-05-30
psa_vector_1	0.00618892	2022-06-27
pt_vector_1	0.000498161	2022-06-20
ptt_vector_1	7.17295e-05	2022-06-06
ptt_vector_2	0.0435254	2022-05-16
race_vector_american_indian	0.00640105	2022-05-02
race_vector_american_indian	0.000300945	2022-06-27
race_vector_black_or_african_american	0.000190156	2022-05-30
race_vector_white_or_caucasian	0.00579425	2022-06-06
rbc_vector_2	0.0046798	2022-05-09
sodium_vector_0	4.81418e-07	2022-06-13
symptom_fever	0.000182186	2022-05-16
symptom_nausea_vomiting	0.00477248	2022-06-06
symptom_pain	6.13386e-05	2022-05-09
t_value_clinical_vector_4	0.000884932	2022-04-25
total_bilirubin_vector_1	0.741279	2022-05-23
wbc_vector_0	0.00241663	2022-06-13
acs_median_hh_income_imputed	0.0078669	2022-04-11
acs_pct_admin_imputed	0.00418594	2022-05-30
acs_pct_asian_imputed	0.00512749	2022-04-25
acs_pct_associate_dgr_imputed	0.00893887	2022-06-20
acs_pct_engl_not_all_imputed	0.00903785	2022-05-30
acs_pct_grandkid_tot_imputed	0.00195967	2022-06-20
acs_pct_hs_graduate_imputed	0.0053963	2022-05-30
acs_pct_inform_imputed	0.0118598	2022-06-13
acs_pct_person_inc200_imputed	0.0063105	2022-06-20
acs_pct_rented_hh_imputed	0.0125129	2022-05-09
acs_pct_transport_imputed	0.00203702	2022-06-13
acs_pct_transport_imputed	0.00230753	2022-06-20
acs_pct_unemploy_imputed	0.0011513	2022-05-02
albumin_vector_1	0.000187219	2022-05-23
alt_vector_2	0.00297598	2022-05-09
amylase_vector_2	0.000205986	2022-06-27
anc_vector_0	0.014483	2022-06-27
beta_hcg_vector_1	0.00408758	2022-04-25
birthsex_vector_unk	0.00355903	2022-05-02
bun_vector_0	0.00133682	2022-04-25
bun_vector_0	0.143849	2022-05-16
ca125_vector_1	0.0146543	2022-05-16
ca125_vector_2	6.78223e-05	2022-05-23
cancer_type_breast-cancer	5.64209e-06	2022-05-30
cancer_type_penile_cancer_combined	0.00134376	2022-06-27
cancer_type_prostate_cancer_combined	0.00489893	2022-05-30
cancer_type_testicular_cancer_combined	0.00925341	2022-06-20
cancer_type_urethral_cancer_combined	0.00773052	2022-05-02
chloride_vector_0	0.00937554	2022-05-02
chloride_vector_0	0.203725	2022-05-16
chloride_vector_1	0.0073512	2022-04-11
chloride_vector_1	0.0108611	2022-05-02
chloride_vector_2	0.386504	2022-05-23
comorbidity_aids_hiv	0.00236034	2022-06-20
comorbidity_anemia	0.00540284	2022-05-23
comorbidity_cardiac_arrhythmia	0.00118474	2022-06-27
comorbidity_hypertension	0.00268139	2022-04-25
comorbidity_hypothyroidism	0.000830189	2022-05-30
comorbidity_liver_disease	0.000330427	2022-05-30
comorbidity_liver_disease	0.000315781	2022-06-13
comorbidity_obesity	0.0006921	2022-05-09
comorbidity_obesity	0.00749456	2022-06-06
comorbidity_obesity	0.00431258	2022-06-13
comorbidity_peptic_ulcer_disease	0.000690858	2022-05-16
creatinine_vector_0	0.199922	2022-05-16
creatinine_vector_1	0.00241041	2022-06-20
cycle_imputed	0.00731598	2022-05-30
hgb_vector_1	0.0125743	2022-06-06
ldh_vector_0	0.00710598	2022-05-30
lipase_vector_2	0.112483	2022-05-16
lipase_vector_2	0.00242876	2022-06-20
m_value_pathologic_vector_1	0.000721264	2022-04-18
medication_immunostimulants	6.65453e-06	2022-06-13
n_value_clinical_vector_1	0.00342731	2022-04-25
n_value_clinical_vector_2	7.5658e-05	2022-06-20
plt_count_vector_0	0.00212098	2022-04-11
plt_count_vector_0	9.84972e-06	2022-06-06
previous_windowed_ed_visits	0.00500492	2022-04-18
psa_vector_1	0.0016798	2022-05-09
pt_vector_2	0.000446678	2022-05-09
pt_vector_2	0.0577094	2022-05-23
race_vector_american_indian	0.000223307	2022-05-23
race_vector_asian	0.00163696	2022-06-06
race_vector_black_or_african_american	0.00442139	2022-05-23
race_vector_white_or_caucasian	4.57472e-05	2022-05-23
rbc_vector_0	0.00196634	2022-05-09
rbc_vector_0	9.42773e-05	2022-06-06
sodium_vector_2	7.38429e-05	2022-04-25
sodium_vector_2	0.00060946	2022-06-06
sodium_vector_2	0.0150808	2022-06-27
symptom_fever	0.00348231	2022-05-09
symptom_pain	0.00113772	2022-05-02
t_value_clinical_vector_1	0.000608493	2022-06-06
t_value_clinical_vector_4	0.000240257	2022-05-09
t_value_pathologic_vector_1	0.000153133	2022-04-11
t_value_pathologic_vector_1	0.000144406	2022-06-06
total_bilirubin_vector_1	0.0303075	2022-06-27
wbc_vector_0	0.00316778	2022-04-25
acs_pct_art_imputed	0.00462922	2022-04-18
acs_pct_associate_dgr_imputed	0.00415655	2022-05-02
acs_pct_associate_dgr_imputed	0.0106058	2022-06-27
acs_pct_black_imputed	0.0130748	2022-05-02
acs_pct_engl_not_all_imputed	0.00854271	2022-06-20
acs_pct_food_stamp_imputed	0.0122681	2022-04-11
acs_pct_graduate_dgr_imputed	0.00361539	2022-05-02
acs_pct_gulfwar_2001_imputed	0.00442062	2022-04-11
acs_pct_medicare_only_imputed	0.0060204	2022-06-06
acs_pct_nhpi_imputed	0.0050759	2022-05-16
acs_pct_no_veh_imputed	0.00320999	2022-04-25
acs_pct_transport_imputed	0.00603026	2022-05-16
amylase_vector_0	1.4746e-06	2022-05-02
anc_vector_1	0.0015674	2022-06-20
ast_vector_1	0.0142237	2022-06-06
birthsex_vector_m	0.0242764	2022-06-27
bun_vector_0	0.00320409	2022-06-13
ca125_vector_2	0.00155787	2022-05-09
ca15_3_vector_1	7.31328e-05	2022-06-27
ca15_3_vector_2	0.00442807	2022-04-18
ca19_9_vector_1	0.0303961	2022-05-23
ca19_9_vector_1	0.00549633	2022-05-30
cancer_type_ureter_cancer_combined	0.00244609	2022-05-23
cancer_type_ureter_cancer_combined	3.75146e-06	2022-05-30
cen_popdensity_2010_imputed	0.00711866	2022-05-30
chloride_vector_0	0.000282015	2022-04-25
co2_vector_1	0.00604693	2022-05-30
co2_vector_2	0.000845809	2022-04-25
co2_vector_2	0.0174259	2022-05-09
comorbidity_anemia	0.00443641	2022-05-30
comorbidity_blood_loss_anemia	0.000922657	2022-05-09
comorbidity_blood_loss_anemia	0.0054314	2022-05-23
comorbidity_congestive_heart_failure	0.00428694	2022-04-11
comorbidity_congestive_heart_failure	2.86884e-05	2022-05-02
comorbidity_congestive_heart_failure	0.000277322	2022-05-30
comorbidity_depression	0.0025125	2022-05-23
comorbidity_diabetes_uncomplicated	0.00300321	2022-04-25
comorbidity_hypertension_complicated	0.00147593	2022-05-09
comorbidity_neurological_disorders	0.000123015	2022-06-06
comorbidity_paralysis	0.00264572	2022-05-16
days_since_last_ed	0.0215248	2022-06-27
ethnicity_vector_hispanic_or_latino	0.00209927	2022-06-20
hct_vector_0	0.00648704	2022-04-11
hgb_vector_1	0.0016869	2022-04-18
hgb_vector_2	0.000569686	2022-05-30
inr_vector_2	2.74658e-08	2022-04-18
marital_status_vector_without_support	0.00126052	2022-06-13
medication_other_antineoplastic_agents	0.0018627	2022-06-20
n_value_pathologic_vector_1	0.0340691	2022-05-23
n_value_pathologic_vector_2	0.00377615	2022-04-11
n_value_pathologic_vector_3	0.000870062	2022-06-06
pt_vector_0	0.000380278	2022-05-02
ptt_vector_1	0.0899377	2022-05-16
race_vector_asian	4.75327e-05	2022-04-18
race_vector_black_or_african_american	0.00283474	2022-04-25
race_vector_black_or_african_american	9.17064e-05	2022-06-13
rbc_vector_0	0.00155533	2022-05-02
rbc_vector_2	0.00402694	2022-06-06
sodium_vector_1	0.00876936	2022-05-09
sodium_vector_2	0.0050654	2022-05-30
symptom_fever	0.00461695	2022-05-02
symptom_shortness_of_breath	0.00074784	2022-05-16
t_value_clinical_vector_1	0.00531546	2022-05-30
t_value_clinical_vector_3	0.00130861	2022-04-11
total_bilirubin_vector_0	0.167064	2022-06-27
wbc_vector_2	0.00183313	2022-04-11
acs_median_hh_income_imputed	0.00905255	2022-04-18
acs_pct_aian_imputed	0.00232829	2022-06-06
acs_pct_associate_dgr_imputed	0.00897384	2022-05-09
acs_pct_commt_60minup_imputed	0.00335455	2022-05-09
acs_pct_drive_2work_imputed	0.00679321	2022-06-13
acs_pct_hs_graduate_imputed	0.0254955	2022-05-23
acs_pct_inc400_imputed	0.0283021	2022-06-27
acs_pct_profess_imputed	0.000978154	2022-04-11
acs_pct_public_only_imputed	0.0117457	2022-04-25
acs_pct_public_only_imputed	0.00713071	2022-06-06
acs_pct_rented_hh_imputed	0.00683542	2022-04-11
acs_pct_transport_imputed	0.00287589	2022-04-18
acs_pct_transport_imputed	0.0010546	2022-05-02
acs_pct_va_imputed	0.00629984	2022-05-16
acs_pct_wholesale_imputed	0.00317309	2022-06-13
albumin_vector_1	0.000201309	2022-04-18
alt_vector_2	0.205622	2022-05-16
ast_vector_0	0.000883451	2022-06-06
ca125_vector_1	0.0146543	2022-05-23
cancer_type_bladder_cancer_combined	0.00612839	2022-06-06
cancer_type_urethral_cancer_combined	0.00265223	2022-05-16
co2_vector_0	0.00170632	2022-05-30
co2_vector_2	0.00307933	2022-06-13
comorbidity_anemia	3.0312e-05	2022-05-09
comorbidity_diabetes_complicated	0.000251052	2022-05-02
comorbidity_fluid-electrolyte_disorder	0.00197496	2022-05-02
comorbidity_hypertension	0.000147154	2022-06-06
comorbidity_hypertension	1.33867e-07	2022-06-13
comorbidity_paralysis	0.0121141	2022-06-13
comorbidity_peripheral_vascular_disorder	0.0011467	2022-06-13
comorbidity_peripheral_vascular_disorder	5.6785e-06	2022-06-27
comorbidity_renal_failure	0.00291574	2022-05-16
comorbidity_weight_loss	0.00206181	2022-04-18
comorbidity_weight_loss	0.000235026	2022-05-23
creatinine_vector_1	0.00360137	2022-05-30
hct_vector_0	0.000191542	2022-06-27
hct_vector_1	0.000773576	2022-06-27
ldh_vector_2	0.00683249	2022-06-27
m_value_clinical_vector_1	0.0544955	2022-05-23
m_value_pathologic_vector_0	0.00818845	2022-04-25
m_value_pathologic_vector_1	0.00275839	2022-05-30
medication_cytotoxic_antibiotics_and_related	0.00395447	2022-05-16
medication_plant_alkaloids_and_other_natural_products	0.00548054	2022-04-11
n_value_pathologic_vector_2	0.00231831	2022-05-09
psa_vector_2	3.47263e-05	2022-06-13
ptt_vector_0	0.0071304	2022-05-09
ptt_vector_1	8.30659e-06	2022-06-13
rbc_vector_1	0.863878	2022-05-23
sodium_vector_1	0.00647575	2022-04-25
sodium_vector_1	0.825541	2022-05-23
symptom_shortness_of_breath	0.0121696	2022-05-30
total_bilirubin_vector_2	0.0099428	2022-04-18
acs_pct_art_imputed	0.00405646	2022-06-13
acs_pct_black_imputed	0.00725451	2022-06-27
acs_pct_commt_60minup_imputed	0.0106268	2022-04-18
acs_pct_commt_60minup_imputed	0.00842583	2022-05-30
acs_pct_construct_imputed	0.00191335	2022-04-18
acs_pct_drive_2work_imputed	0.00343229	2022-04-11
acs_pct_food_stamp_imputed	0.0114041	2022-05-30
acs_pct_grandkid_tot_imputed	0.00276505	2022-04-11
acs_pct_hs_graduate_imputed	0.0084972	2022-04-11
acs_pct_medicare_only_imputed	0.00407837	2022-06-13
acs_pct_nature_imputed	0.00514505	2022-05-16
acs_pct_other_imputed	0.00201159	2022-05-16
acs_pct_person_inc200_imputed	0.00773048	2022-06-06
acs_pct_person_inc200_imputed	0.00972279	2022-06-13
acs_pct_person_inc200_imputed	0.0247847	2022-06-27
acs_pct_private_any_imputed	0.0123147	2022-04-25
acs_pct_public_only_imputed	0.00915278	2022-06-13
acs_pct_rented_hh_imputed	0.0143426	2022-06-27
acs_pct_retail_imputed	0.0099792	2022-06-06
acs_pct_unemploy_imputed	0.00399983	2022-06-13
acute_problem_acute_problems	0.00322028	2022-04-25
acute_problem_acute_problems	0.00270687	2022-06-13
albumin_vector_2	0.00010565	2022-04-18
albumin_vector_2	0.000105194	2022-05-02
birthsex_vector_f	0.0163559	2022-04-18
birthsex_vector_unk	0.00326766	2022-05-23
bmi_imputed	0.00813015	2022-06-06
ca15_3_vector_1	0.00230715	2022-06-20
cancer_type_kidney_cancer_combined	0.00963295	2022-05-30
cancer_type_penile_cancer_combined	0.000196507	2022-06-20
cancer_type_ureter_cancer_combined	0.0221255	2022-05-16
[truncated: 665 more rows]
